# Supplementary material for: Active construction of southernmost Tibet revealed by deep seismic imaging
Source: Nat Commun. 2022 Jun 6;13:3143. doi: 10.1038/s41467-022-30887-3 (PMC9170731; doi:10.1038/s41467-022-30887-3)
Supplement: Supplementary file 4 — Supplementary Dataset S2 [file 41467_2022_30887_MOESM4_ESM.xlsx]

## Sheet: Sheet1
southern Lhasa														central Lhasa
west of 87° E							east of 87° E
sample	Age (Ma)	Zr ε(Hf)t	location		reference		sample	Age(Ma)	Zr ε(Hf)t	location		reference		sample	Age(Ma)	Zr ε(Hf)t	location		reference
			E	N						E	N						E	N
08YR27 01	79	0.52	82°11.630	31°03.615	45		NML01-1 01	88	11.66	89°05.670	29°26.450	45		GJ0611 01	144	-11.48	82°12.040	32°02.420	45
08YR27 02	80	-0.51					NML01-1 02	92	11.99					GJ0611 02	138	-7.1
08YR27 03	81	0.2					NML01-1 03	88	11.73					GJ0611 03	143	-6.74
08YR27 04	82.6	0.12					NML01-1 04	89	12.12					GJ0611 04	144	-5.97
08YR27 05	80	-3.84					NML01-1 05	89	11.58					GJ0611 05	143	-6.71
08YR27 06	81.5	-3.81					NML01-1 06	91	12.45					GJ0611 06	145	-5.99
08YR27 08	81.4	-0.83					NML01-1 07	85	11.16					GJ0611 07	144	-6.07
08YR27 09	80	-2.08					NML01-1 08	90	12.53					GJ0611 08	146	-6.15
08YR27 11	80	-1.23					NML01-1 09	85	11.8					GJ0611 09	146	-4.85
08YR27 12	80	-4.05					NML01-1 10	86	10.83					GJ0611 11	144	-7.58
08YR27 13	78	-2.27					NML01-1 11	84	11.88					GJ0611 12	145	-6.2
08YR27 14	77	0.53					NML01-1 12	90	10.93					GJ0611 13	139	-6.36
08YR28 01	50.9	-1.87	82°09.565	31°00.524			NML01-1 13	87	11.75					GJ0611 14	139	-6.11
08YR28 04	49	-1.69					NML01-1 14	85	12.85					GJ0611 15	141	-6.29
08YR28 07	51.3	-1.59					06FW170 01	111	11.19	89°37.700	29°23.570			GJ0611 16	146	-5.02
08YR28 09	49.8	-1.16					06FW170 02	107	13.7					GJ0611 17	137	-5.4
08YR28 10	51.8	-0.21					06FW170 03	107	13.16					GJ0611 18	139	-7.29
08YR28 13	50.3	-0.74					06FW170 04	106	13.54					GJ0612 07	127	-6.48	82°12.040	32°02.420
08YR28 17	50.4	-1.4					06FW170 05	109	13.46					GJ0612 10	131	-7.71
08YR29 02	59	-0.34	82°10.980	30°58.128			06FW170 06	109	12.79					GJ0612 13	129	-6.33
08YR29 06	58.3	-0.43					06FW170 07	109	12.24					GJ0612 14	134	-5.2
08YR29 07	64	-0.2					06FW170 08	108	13					GJ0612 15	132	-5.91
08YR29 11	62	-1.21					06FW170 09	107	13.93					GJ0612 16	130	-6.84
08YR29 14	61.1	0.41					06FW170 10	109	12.04					GJ0612 20	131	-5.62
08YR29 16	59.6	-0.75					06FW170 11	110	12.11					GJ0612 21	128	-6.8
08YR29 17	62.2	-0.24					06FW170 12	109	12.96					08YR07 02	147	-9.72	82°08.403	31°48.182
08YR29 18	63	-1.56					06FW170 13	108	12.65					08YR07 03	148	-10.86
08YR30 01	54	9.82	82°09.145	30°53.926			06FW170 14	107	11.69					08YR07 04	141	-9.62
08YR30 02	53.8	9.96					06FW170 15	114	13.45					08YR07 06	147	-9.77
08YR30 03	55	9.78					06FW170 16	112	12.28					08YR07 07	145	-9.61
08YR30 04	54.8	8.65					06FW170 17	112	13.53					08YR07 09	145	-8.65
08YR30 05	53	9.42					06FW170 18	110	13.62					08YR07 11	142	-8.48
08YR30 06	54.3	8.51					06FW170 19	103	12.43					08YR07 12	146	-9.08
08YR30 07	54.8	9.63					06FW170 20	110	11.35					08YR07 13	146	-8.71
08YR30 08	54.2	7.2					RGZ01-1 01	88	13.24	90°24.700	29°15.920			08YR07 14	147	-9.1
08YR30 09	53	9.57					RGZ01-1 02	89	13.45					08YR07 15	147	-9.64
08YR30 10	55	9.28					RGZ01-1 03	89	12.96					08YR07 16	145	-8.74
08YR30 11	54	7.39					RGZ01-1 04	87	12.89					08YR07 17	147	-9.75
08YR30 13	55	10.52					RGZ01-1 05	90	13.6					08YR09 01	161	-14.69	82°08.426	31°47.398
08YR30 14	53.9	8.93					RGZ01-1 06	84	14.04					08YR09 02	159	-14.14
08YR30 16	54	9.65					RGZ01-1 07	89	13.12					08YR09 03	159	-16.06
08YR30 17	54	10.05					RGZ01-1 08	88	11.97					08YR09 04	159	-15.04
08CQ13 01	51.4	2.18	85°24.528	30°08.213			RGZ01-1 09	87	12.78					08YR09 05	161	-14.5
08CQ13 02	51	2.6					RGZ01-1 10	84	14.02					08YR09 07	159	-16.22
08CQ13 03	51.8	2.43					RGZ01-1 11	86	14.27					08YR09 08	159	-15.7
08CQ13 05	51.1	1.76					RGZ01-1 12	90	13.39					08YR09 09	160	-15.78
08CQ13 06	51.4	-1.03					RGZ01-1 13	85	12.43					08YR09 11	160	-14.06
08CQ13 07	51.7	1.46					RGZ01-1 14	91	14.86					08YR09 12	160	-14.32
08CQ13 08	51.7	1.85					06FW166 01	198	15.67	29°30.200	89°37.870			08YR09 13	160	-16.65
08CQ13 09	52	2.27					06FW166 02	201	14.77					08YR09 14	160	-14.13
08CQ13 10	51.8	0.81					06FW166 03	206	14.38					08YR09 15	160	-16.59
08CQ13 11	52.4	0.99					06FW166 04	203	15.77					08YR09 17	160	-15.94
08CQ13 12	51	-1.83					06FW166 05	212	13.6					08YR11 02	134	-8.22	82°09.182	31°43.812
08CQ13 13	51.2	-0.73					06FW166 06	211	13.98					08YR11 03	133	-9.91
08CQ13 14	51.9	0.12					06FW166 08	208	13.15					08YR11 05	133	-9.04
08CQ13 15	52	-0.29					06FW166 09	215	15.31					08YR11 06	133	-9.46
08CQ13 16	51.1	0.78					06FW166 10	196	13.62					08YR11 07	133	-8.37
08CQ13 17	51.5	-0.03					06FW166 11	204	11.91					08YR11 11	134	-7.73
08CQ13 18	51	-2.37					06FW166 12	269	13.24					08YR11 12	136	-8.33
08CQ09 02	51	1.53	85°44.454	29°53.717			06FW166 13	210	14.21					08YR11 13	136	-9.25
08CQ09 03	52	3					06FW166 14	198	14.28					08YR11 18	134	-8.04
08CQ09 04	52	-1.92					06FW166 15	209	13.65					08YR14 01	134	-5.96	82°09.996	31°41.533
08CQ09 05	49.8	-1.86					06FW166 16	209	14.27					08YR14 03	137	-9.63
08CQ09 06	51	-2.05					06FW166 17	198	14.1					08YR14 04	136	-10.65
08CQ09 07	49	-2.05					06FW166 18	171	14.43					08YR14 06	133	-6.13
08CQ09 08	49.4	-2.11					06FW166 19	186	13.65					08YR14 07	135	-11.48
08CQ09 09	49.3	-2.04					06FW166 20	202	13.74					08YR14 09	133	-8.44
08CQ09 10	50.8	0.77					06FW165 01	188	15.12	89°37.870	29°30.200			08YR14 12	134	-6.63
08CQ09 12	50.7	-2.23					06FW165 02	183	14.07					08YR14 13	130	-9.97
08CQ09 13	50	-0.15					06FW165 05	205	15.03					08YR14 14	135	-4.31
08CQ09 14	52	0.29					06FW165 06	187	13.39					08YR14 15	135	-5.02
08CQ09 15	52	0.34					06FW165 07	116	13.14					08YR14 17	133	-9.3
08CQ09 16	50	0.62					06FW165 08	190	15.77					08YR14 18	134	-8.99
08CQ09 17	50.4	0.7					06FW165 09	199	14.42					08YR16 01	140	-6.55	82°10.550	31°40.816
08CQ09 18	50.3	0.22					06FW165 10	191	15.14					08YR16 02	144	-7.08
08CQ09 19	49.4	-0.04					06FW165 12	190	14.51					08YR16 03	146	-1.57
08CQ09 20	49	-0.04					06FW165 13	203	15.29					08YR16 04	143	-4.42
08CQ09 21	50	0.83					06FW165 14	201	13.93					08YR16 05	144	-3.78
08CQ09 22	49.4	0.46					06FW165 15	190	15.44					08YR16 06	143	-2.77
08CQ09 23	50.7	-0.36					06FW165 16	191	15.04					08YR16 07	148	-3.16
08CQ09 24	50.1	-0.21					06FW165 17	204	14.19					08YR16 08	144	-6.26
08CQ03 02	52	-2.1	85°45.484	29°46.881			06FW165 18	186	14.44					08YR16 10	141	-4.32
08CQ03 03	52.2	-1.9					06FW165 19	193	14.15					08YR16 11	140	-6.44
08CQ03 04	52	-1.25					ST134a-01	189.7	12.06	89°37.200	29°31.200			08YR16 12	145	-4.51
08CQ03 06	51.8	3.52					ST134a-02	190.9	11.95					08YR16 14	144	-6.72
08CQ03 07	54	2.58					ST134a-03	192.8	10.04					08YR16 15	145	-4.48
08CQ03 09	51.4	0.97					ST134a-04	197	12.92					08YR16 16	143	-4.65
08CQ03 10	51.2	-1.96					ST134a-05	194.1	13.59					08YR16 17	145	-4.01
08CQ03 11	51.4	-1.41					ST134a-06	190.8	13.56					DXL1-3 01	112.4	-0.28	85°11.700	31°39.310
08CQ03 12	52.5	-0.02					ST134a-07	198.7	16.09					DXL1-3 02	108.2	0.84
08CQ03 13	51.9	-0.33					ST134a2-04	188.1	12.59					DXL1-3 03	108.6	-0.51
08CQ03 14	51	-0.56					ST134a2-07	194.5	14.15					DXL1-3 04	110.1	-0.19
08CQ03 15	51.3	-0.95					ST134a2-08	185.2	15.02					DXL1-3 05	113.3	0.91
08CQ03 16	51.5	-0.87					ST134a2-10	195.3	14.58					DXL1-3 06	113.4	-0.05
08CQ03 17	52	1.58					ST134a2-12	180.5	14.17					DXL1-3 07	114.3	-0.52
08CQ03 18	51	-2.02					ST134a2-14	191.3	15.11					DXL1-3 08	110.4	-0.47
08CQ02 01	45.3	-1.37	85°44.605	29°37.504			ST134a2-15	180.8	13.66					DXL1-3 09	110.6	-0.41
08CQ02 02	44.1	-1.81					ST134a2-17	186.6	14.05					DXL1-3 10	111.9	0.12
08CQ02 08	43.2	1.12					ST134a2-19	189.5	15.94					DXL1-3 11	110.3	-0.62
08CQ02 09	43.4	4.15					ST134a2-20	189.3	15.56					DXL1-3 12	112.5	0.55
08CQ02 10	44.6	-0.73					ST134a2-22	182.6	16.25					DXL1-3 13	110.7	2.7
08CQ02 12	44.2	0.14					ST134a2-26	187.3	15.71					DXL1-3 14	109.5	2.95
08CQ02 13	44	-2.01					ST134a2-27	187.5	15.3					DX13-1 01	123	-8.38	85°10.720	31°30.080
08CQ02 17	43.5	-0.04					NML03-1 04	61	5.47	89°03.641	29°37.348			DX13-1 02	123.4	-9.03
08CQ02 18	43.6	-0.76					NML03-1 05	66	6.74					DX13-1 03	120	-8.27
BN0102-2	63.7	-7.1	86°13.25	30°06.205	1		NML03-1 09	65	7.24					DX13-1 04	122.5	-6.8
BN0102-4	63.3	-7.6					ML45-1 02	200	-5.01	93°18.733	29°40.940			DX13-1 05	120	-7.5
BN0102-6	63.3	-8.6					ML45-1 03	201	-4.44					DX13-1 06	122.5	-6.99
BN0102-9	63	-7.2					ML45-1 04	201	-4.55					DX13-1 07	120.1	-8.51
BN0107-1	64.3	-8.2	86°13.25	30°06.125			ML45-1 06	200	-3.55					DX13-1 08	123	-10.19
BN0107-2	65.4	-8.1					ML45-1 07	199	-3.62					DX13-1 09	121.2	-8.59
BN0107-3	67.8	-7.6					ML45-1 09	200	-4.46					DX13-1 10	121.2	-7.11
BN0107-5	62.5	-7.2					ML45-1 10	199	-4.63					DX13-1 11	117.5	-8.24
BN0107-6	63.9	-8					ML45-1 08	201	-4.48					DX13-1 12	121.3	-7.95
BN0107-8	66	-4.8					ML45-1 13	199	-3.78					DX13-1 13	119.4	-9
BN0107-15	64.8	-7.2					ML45-1 14	199	-4.59					DX13-1 14	122.6	-7.73
BN0107-16	64.4	-7.1					ML45-1 15	200	-3.97					DX13-1 15	119.9	-7.64
BN0203-12	66.9	-8	86°13.45	30°06.105			ML45-1 18	200	-4.67					DX13-1 16	123.3	-6.59
BN0203-19	62.4	-4.7					ML38-5 01	206	-2.4	93°18.417	29°37.467			DX2-1 01	131.3	-8.51	84°56.080	31°27.510
BN0203-22	63.5	-8.2					ML38-5 04	202	-2.68					DX2-1 02	127.2	-5.24
13SS-01-01	51.98	-1.44	86°18.75	29°40	8		ML38-5 05	202	-4.94					DX2-1 03	132	-8.41
13SS-01-02	51.82	-0.04					ML38-5 07	205	-1.08					DX2-1 04	127	-8.65
13SS-01-03	50.97	-2.92					ML38-5 08	204	-3.37					DX2-1 05	131.2	-6.35
13SS-01-04	50.39	0.32					ML38-5 09	202	-4.11					DX2-1 06	130.7	-6.47
13SS-01-05	52.84	-0.61					ML38-5 10	201	-1.31					DX2-1 07	129.1	-6.74
13SS-01-06	53.55	0.01					ML38-5 11	208	-3.33					DX2-1 08	127.6	-8.38
13SS-01-08	53.44	-2.16					ML38-5 12	202	-3.7					DX2-1 09	131.2	-7.75
13SS-01-09	51.8	-2.09					ML38-5 13	206	2.67					DX2-1 10	130.1	-9.94
13SS-01-11	54.26	-2.7					ML38-5 15	200	-3.14					DX2-1 11	129.2	-6.07
13SS-01-12	52.53	-0.81					ML38-5 16	206	1.39					DX2-1 12	128.1	-8.07
13SS-01-13	53.3	-3.41					ML38-5 17	203	-0.46					DX2-1 13	128	-7.57
13SS-01-14	54.47	-0.29					ML38-5 18	205	1.22					DX2-1 14	130.1	-8.95
13SS-01-15	52.58	-0.24					ML31-1 01	191	7.41	93°19.277	29°36.368			DX2-1 15	130.5	-7.12
13SS-02-01	53.51	-1.15	86°18.75	29°39			ML31-1 02	192	7.73					DX2-1 16	133.3	-10.74
13SS-02-02	55.72	-1.28					ML31-1 03	192	8.3					DX2-1 17	130	-5.67
13SS-02-03	53.19	-0.6					ML31-1 04	190	7.76					DX19-1 01	106.9	0.8	85°07.570	31°16.910
13SS-02-04	55.5	-2.63					ML31-1 05	190	6.57					DX19-1 02	109	0.56
13SS-02-05	53.03	-2.53					ML31-1 07	192	6.27					DX19-1 03	108.5	-0.19
13SS-02-06	53.71	1.14					ML31-1 08	201	5.8					DX19-1 04	105	-0.13
13SS-02-07	53.43	-0.64					ML31-1 09	192	4.86					DX19-1 05	108.8	1.51
13SS-02-09	54.32	-0.86					ML31-1 10	192	6.2					DX19-1 06	108.5	1.7
13SS-02-10	53.43	0.06					ML31-1 11	191	-4.65					DX19-1 07	105.6	0.33
13SS-02-11	53.16	-2.41					ML31-1 12	191	5.37					DX19-1 08	103.9	2.57
13SS-02-13	53.71	-0.75					ML31-1 13	192	6.62					DX19-1 09	106.2	0.92
13SS-02-14	53.86	-0.89					ML31-1 14	192	5.81					DX19-1 10	108.4	0.95
13SS-02-15	52.32	-1.1					ML31-1 15	191	6.6					DX19-1 11	105.8	1.19
13SS-02-16	53.95	-1.49					ML31-1 16	190	6.68					DX19-1 12	101.4	-1.4
13SS-03-02	53.76	-1.9	86°18.75	29°38			ML31-1 17	192	6.78					DX19-1 13	108.9	1.45
13SS-03-04	54.68	-0.59					ML31-1 18	190	6.08					DX19-1 14	108.4	0.27
13SS-03-05	53.57	-0.57					MM02-3 01	137.8	11.47	91°58.530	29°15.210			DX19-1 15	106.7	0.66
13SS-03-06	54.25	-2.14					MM02-3 02	131.5	11.65					DX21-1 01	112.9	-3.64	85°07.020	31°00.000
13SS-03-07	53.48	-1.47					MM02-3 03	135	10.67					DX21-1 02	112.8	-2.69
13SS-03-08	55.86	-0.07					MM02-3 04	137.6	11.97					DX21-1 03	109.1	-2.09
13SS-03-10	53.89	-2.18					MM02-3 05	136.4	11.59					DX21-1 04	116.8	-2.62
13SS-03-12	53.04	-1.22					MM02-3 06	139.1	11.97					DX21-1 05	112.9	-5.02
13SS-03-13	53.83	-2.74					MM02-3 08	135.3	11.95					DX21-1 06	111.9	-4.31
13SS-03-15	53.09	-0.53					MM02-3 09	141.2	10.85					DX21-1 07	107.5	-3.7
13SS-03-16	53.55	-0.88					MM02-3 10	134.8	12.39					DX21-1 08	110.8	-2.64
13SS-03-18	53.04	-2.28					MM02-3 11	130.5	10.57					DX21-1 09	111	-3.28
13SS-03-19	53.76	-1.55					MM02-3 12	133.9	11.25					DX21-1 10	108.4	-3.93
13SS-03-20	54.77	0.09					ML11-1 01	83.1	10.51	93°27.117	29°06.792			DX21-1 11	109.2	-1.88
13SS-05-01	47.5	0.05	86°11.25	29°38			ML11-1 02	82	10.25					DX21-1 12	106.6	-0.24
13SS-05-02	48.93	-1.48					ML11-1 03	83.6	10.91					DX21-1 13	115.3	-5.81
13SS-05-03	46.39	0.42					ML11-1 04	81.6	10.46					08CQ35 01	120	-13.37	84°34.281	30°56.343
13SS-05-04	47.73	-2.22					ML11-1 05	82.7	10.92					08CQ35 02	122	-12.62
13SS-05-05	45.43	0.11					ML11-1 06	82	10.61					08CQ35 03	122	-12.95
13SS-05-07	46.22	2.63					ML11-1 07	84	10.2					08CQ35 04	123	-13.01
13SS-05-08	49.1	0.78					ML11-1 09	84.3	10.6					08CQ35 05	122	-13.04
13SS-05-09*	48.98	5.01					ML11-1 10	83.2	14.55					08CQ35 06	123	-13.02
13SS-05-10	45.8	0.94					ML11-1 11	82	11.4					08CQ35 07	123	-13.32
13SS-05-11	46.29	2.43					ML11-1 13	81.2	11.74					08CQ35 12	124	-13.07
13SS-05-12	46.64	2.58					ML11-1 15	80	10.79					08CQ35 13	123	-13.06
13SS-05-13	45.41	1.84					ML11-1 18	83	10.51					08CQ35 14	124	-13.51
13SS-05-14	51.9	1.12					ML06-1 01	79.9	12.06	93°22.813	29°03.433			08CQ35 15	121	-13.59
13SS-05-15	43.63	2.14					ML06-1 02	78.6	12.08					08CQ35 16	120	-13.67
13SS-05-16	43.5	1.69					ML06-1 03	79.6	12.01					08CQ35 17	122	-13.72
13SS-05-17	43.63	-0.4					ML06-1 04	79.8	11.96					08CQ35 18	122	-13.83
13SS-05-18*	48.65	9.47					ML06-1 05	78	12.25					NX5-2 01	110.6	-3.97	85°31.850	30°45.660
13SS-07-01	48.49	1.15	86°11.25	29°36.5			ML06-1 06	79.4	12.21					NX5-2 02	108.8	-5.73
13SS-07-03	45.57	0.91					ML06-1 07	81	12.32					NX5-2 03	108	-2.58
13SS-07-04	48.6	1.35					ML06-1 09	79.3	12.12					NX5-2 04	107.5	-6.67
13SS-07-05	46.96	0.34					ML06-1 10	79.1	11.12					NX5-2 05	109.5	-4.64
13SS-07-06	46.69	-0.52					ML06-1 11	78.1	10.39					NX5-2 06	108	-5.73
13SS-07-07	44.8	0.38					ML06-1 13	80	11.87					NX5-2 08	108.2	-6.03
13SS-07-08	49.27	0.01					ML06-1 14	78.8	11.7					NX5-2 09	109	-3.23
13SS-07-09	45.69	-1.49					ML06-1 15	79.2	11.6					NX5-2 10	108.2	-4.85
13SS-07-10	48.84	-0.28					ML06-1 17	79.5	11.66					NX5-2 13	114.1	-5.52
13SS-07-11	46.1	0.95					ML06-1 18	79.6	11.94					NX5-3 01	113.1	-5.85	85°31.850	30°45.660
13SS-07-12	46.4	0.38					ML01-1 01	85	13.6	93°18.907	29°00.365			NX5-3 02	113.1	-4.32
13SS-07-13	46.51	1.32					ML01-1 02	84	11.89					NX5-3 03	110.9	-1.92
13SS-07-14	44.51	1.56					ML01-1 03	82	10.83					NX5-3 04	108.2	-1.43
13SS-07-15	47.35	1.31					ML01-1 04	85	9.59					NX5-3 05	109.5	-4.75
13SS-07-16	47.31	1					ML01-1 05	84	10.79					NX5-3 06	108.8	-7.24
13SS-07-17	48.14	-0.31					ML01-1 07	84.1	11.59					NX5-3 07	106.8	-1.1
13SS-07-18	45.57	1.04					ML01-1 08	85	14.62					NX5-3 08	109.2	-0.74
13SS-08-01	47.54	1.32	86°11.85	29°36.5			ML01-1 09	85	13.42					NX5-3 09	112	-3.79
13SS-08-02	46.13	1.01					ML01-1 10	85	12.03					NX5-3 11	107	-2.74
13SS-08-03	47.28	0.3					ML01-1 11	83	12.86					NX5-3 12	106.6	-3.53
13SS-08-04	48.81	0.86					ML01-1 13	85	11.42					NX5-3 15	106.1	-0.66
13SS-08-05	46.31	-0.12					ML01-1 15	82	9.59					NX5-3 16	104.5	-5.53
13SS-08-06	48.26	-0.95					ML01-1 16	85	10.97					NX5-3 17	115.3	-3.54
13SS-08-07	46.15	0.64					ML01-1 18	84	13.12					GB-8 01	117	-6.13	85°32.250	30°45.560
13SS-08-08	45.15	1.3					12DZ-12-01	62.88	10.03			21		GB-8 02	113	-6.17
13SS-08-09	48.74	0					12DZ-12-02	61.95	9.72					GB-8 03	115	-5.07
13SS-08-11	45.37	0.07					12DZ-12-03	64.4	9.36					GB-8 04	115	-3.88
13SS-08-12	46.74	0.36					12DZ-12-04	62.53	10.18					GB-8 05	112	-7.19
13SS-08-13	48.99	1.26					12DZ-12-05	62.7	9.27					GB-8 06	118	-3.73
13SS-08-14	49.16	2.52					12DZ-12-06	60.47	9.28					GB-8 07	119	-7.54
13SS-08-15	45.57	1.35					12DZ-12-07	62.44	9.13					GB-8 08	118	-3.54
13SS-08-16	46.29	0.8					12DZ-12-08	56.95	9.1					GB-8 09	116	-3.46
13SS-08-17	47.3	0.86					12DZ-12-09	61.39	7.87					GB-8 10	117	-4.13
							12DZ-12-10	58.07	8.84					GB-8 11	118	-6.5
							12DZ-12-11	64.21	8.95					GB-8 12	116	-4.3
							12DZ-13-01	62.95	10.48					MD01-1 01	151	-3.98	85°07.825	30°38.753
							12DZ-13-02	60.06	9.55					MD01-1 02	154	-2.78
							12DZ-13-03	59.26	8.59					MD01-1 03	152	-2.76
							12DZ-13-04	60.4	8.32					MD01-1 04	153	-2.93
							12DZ-13-05	63.07	9.06					MD01-1 05	153	-3.44
							12DZ-13-06	60.37	10.21					MD01-1 06	152	-4.86
							12DZ-13-07	61.47	8.43					MD01-1 07	151	-4.06
							12DZ-13-08	61.05	8.58					MD01-1 08	154	-4.42
							12DZ-13-09	60.44	9.95					MD01-1 09	151	1.43
							12DZ-13-10	61.24	10.45					NML05-1 01	205	-5.84	89°07.000	30°05.080
							12DZ-13-11	61.11	9.36					NML05-1 02	207	-8.31
							13DZ-12-01	61.11	10.14	91°20.5	29°32			NML05-1 03	209	-5.53
							13DZ-12-02	60.95	9.59					NML05-1 04	202	-6.47
							13DZ-12-03	60.78	8.73					NML05-1 05	205	-8.88
							13DZ-12-04	63.2	9.64					NML05-1 06	208	-17.26
							13DZ-12-05	63.38	12.62					NML05-1 07	205	-5.38
							13DZ-12-06	59.66	9.24					NML05-1 08	209	-4.89
							13DZ-12-07	60.58	9.3					NML05-1 09	208	-8.11
							13DZ-12-08	60.67	9.06					NML05-1 10	205	-7
							13DZ-12-09	57.72	8.9					NML05-1 11	203	-5.57
							13DZ-12-10	59.47	8.85					NML05-1 12	209	-7.83
							13DZ-12-11	62.3	9.81					NML05-1 13	204	-3.72
							13DZ-01-01	16.72	3.04	91°20.5	29°32			NML05-1 14	208	-6.34
							13DZ-01-02	16.53	7.67					NML05-1 15	208	-7.03
							13DZ-01-03	17.07	8.8					NML05-1 16	209	-8.5
							13DZ-01-04	16.83	9.63					NML05-1 17	207	-8.05
							13DZ-01-05	16.43	7.89					NML05-1 18	204	-5.5
							13DZ-01-06	16.75	7.78					NML05-1 19	203	-13.19
							13DZ-01-07	16.16	6.25					NML06-1 01	208	-2.48	89°09.460	30°06.540
							13DZ-01-08	16.23	9.02					NML06-1 02	205	-4.17
							13DZ-01-09	57.54	12.1					SZ01-1 01	116	-7.2	88°55.340	30°45.380
							13DZ-01-10	16.17	7.8					SZ01-1 02	114	-4.86
							13DZ-01-11	16.22	7.96					SZ01-1 03	117	-5.78
							13DZ-01-12	15.57	8.88					SZ01-1 04	120	-5.73
							13DZ-01-13	15.97	8.11					SZ01-1 05	116	-8.6
							13DZ-01-14	17.03	8.84					SZ01-1 06	112	-6.73
							13DZ-08-01	17.08	8.49	91°20.5	29°32			SZ01-1 07	118	-6.13
							13DZ-08-02	16.37	8.26					SZ01-1 08	118	-5.85
							13DZ-08-03	16.45	9.19					SZ01-1 09	117	-5.18
							13DZ-08-04	16.69	8.71					SZ01-1 10	117	-5.14
							13DZ-08-05	17.23	7.59					SZ01-1 11	117	-5.26
							13DZ-08-06	16.55	8.85					SZ01-1 12	118	-5.17
							13DZ-08-07	16.66	8.76					SZ01-1 13	116	-6.93
							13DZ-08-08	17.07	8.46					SZ01-1 14	116	-5.91
							13DZ-08-09	16.51	8.3					SZ01-1 15	117	-4.57
							13DZ-08-10	16.51	7.76					SZ07-1 01	111	-6.63	88°54.080	30°45.960
							13DZ-08-11	15.92	8.56					SZ07-1 02	110	-6.34
							13DZ-08-12	17.29	7.76					SZ07-1 03	111	-7.39
							13DZ-08-13	17.32	9.31					SZ07-1 04	110	-5.96
							13DZ-08-14	16.78	9.53					SZ07-1 05	111	-9
							13DZ-08-15	74.66	11.52					SZ07-1 06	112	-6.93
							13DZ-08-16	49.86	10.47					SZ07-1 07	111	-7.64
							RM11-5-14-2	47	1.88	91°03	30°00	27		SZ07-1 08	112	-7.88
							RM11-5-14-3	49.8	2.72					SZ07-1 09	110	-7.52
							RM11-5-14-4	50	2.53					SZ07-1 10	109	-7.28
							RM11-5-14-5	45	2.49					SZ07-1 11	111	-6.83
							RM11-5-14-6	50.3	1.74					SZ07-1 12	110	-7.46
							RM11-5-14-7	50	3.72					SZ07-1 13	112	-5.46
							RM11-5-14-8	61.9	1.62					SZ07-1 14	112	-4.63
							RM11-5-14-9	51	4.08					SZ07-1 15	114	-6.31
							RM11-5-14-10	51	2.37					SZ10-1 01	111	-6.52	88°39.740	30°53.400
							RM11-5-14-11	46	2.79					SZ10-1 02	110	-7.23
							RM11-5-14-12	51	3.04					SZ10-1 03	110	-5.81
							RM11-5-14-13	50	-2.51					SZ10-1 04	110	-6.01
							RM11-5-14-17	47	2.6					SZ10-1 05	112	-5.68
							RM11-5-14-21	48	4.29					SZ10-1 06	113	-5.67
							JG11-2-16-1	64.1	2.68	90°03	30°00			SZ10-1 07	110	-4.91
							JG11-2-16-3	64	2.69					SZ10-1 08	111	-5.13
							JG11-2-16-4	68	6.64					SZ10-1 09	112	-4.67
							JG11-2-16-6	66	2.62					SZ10-1 10	114	-6.22
							JG11-2-16-7	67	4.88					SZ10-1 11	111	-5.38
							JG11-2-16-8	64	2.76					SZ10-1 12	112	-7.77
							JG11-2-16-9	65	3.91					SZ10-1 13	112	-5.61
							JG11-2-16-10	63	-1.8					SZ10-1 14	114	-6.07
							JG11-2-16-13	64	4.39					SZ10-1 15	110	-5.82
							JG11-2-16-14	69	2.24					SZ10-1 16	111	-5.15
							JG11-2-16-16	63	4.51					GRC02-1 01	114	-13.16	88°12.410	31°03.980
							JG11-2-16-18	68	4.26					GRC02-1 02	114	-8.3
							JG11-2-16-19	68	2.68					GRC02-1 03	115	-6.02
							JG11-2-16-20	66	2.48					GRC02-1 04	112	-7.02
							JG11-2-16-21	65	5.39					GRC02-1 05	115	-8.7
							JG11-2-16-22	65	6.54					GRC02-1 06	114	-13.16
							JG11-2-16-23	65	5.77					GRC02-1 07	114	-11.34
							XTM02-01	74.3	10.55	88°13	29°26	5		GRC02-1 08	115	-12.12
							XTM02-02	70.5	11.87					GRC02-1 09	115	-10.97
							XTM02-03	67.1	12.38					GRC02-1 10	112	-6.74
							XTM02-04	58.4	9.05					GRC02-1 11	113	-7.08
							XTM02-05	78.5	9.76					GRC02-1 12	113	-7.93
							XTM02-06	76.3	12.3					GRC02-1 13	116	-5.7
							XTM02-07	64.3	10.9					GRC02-1 14	114	-12.45
							XTM02-08	73.6	10.25					GRC02-1 15	116	-4.12
							XTM02-09	67.1	11.49					GRC02-1 16	112	-14.37
							XTM02-10	64.9	11.4					GRC03-2 01	116	-8.08	88°07.610	31°13.570
							XTM02-11	67.7	10.37					GRC03-2 02	113	-5.2
							XTM02-12	74.8	12.35					GRC03-2 03	112	-7.53
							XTM02-13	71.5	11.38					GRC03-2 04	114	-7.31
							XTM02-14	63.8	9.73					GRC03-2 05	114	-7.91
							XTM02-15	66.2	9.39					GRC03-2 06	115	-6.34
							SY04-01	95	14.88	91°31	29°19.5	7		GRC03-2 07	112	-9.34
							SY04-02	95	13.3					GRC03-2 08	115	-8.7
							SY04-03	95	8.35					GRC03-2 09	112	-4.49
							SY04-04	95	13.33					GRC03-2 10	113	-6.98
							SY04-05	95	11.95					GRC03-2 11	111	-6.74
							SY04-06	95	8.56					GRC03-2 12	113	-7.64
							SY04-07	95	12.32					GRC03-2 13	116	-11.76
							SY04-08	95	11.83					GRC03-2 14	114	-7.31
							SY04-09	95	11.66					GRC03-2 15	116	-7.62
							SY04-10	95	10.94					GRC03-2 16	113	-8.28
							SY04-11	95	12.67					MB01-1 01	156	-12.92	92°19.407	30°09.218
							16TB-37-01	51.1	10.8	90°41	29°21.5	9		MB01-1 02	153	-13.67
							16TB-37-02	51.1	9.88					MB01-1 05	153	-11.59
							16TB-37-03	51.1	11.1					MB01-1 06	153	-13.13
							16TB-37-04	51.1	11.07					MB01-1 07	154	-11.89
							16TB-37-05	51.1	11.89					MB01-1 08	154	-11.64
							16TB-37-06	51.1	9.31					MB01-1 09	155	-13.12
							16TB-37-07	51.1	12.54					MB01-1 10	153	-14.17
							16TB-37-08	51.1	9.26					MB01-1 13	152	-11.72
							16TB-37-09	51.1	10.92					MB01-1 14	154	-12.59
							16TB-37-10	51.1	10.9					MB01-1 15	154	-11.98
							16TB-37-11	51.1	10.58					MB01-1 16	155	-12.65
							16TB-37-12	51.1	11.22					MB01-1 17	155	-13.03
							16TB-37-13	51.1	11.14					MB01-1 18	153	-13.12
							16TB-37-14	51.1	10.19					MB05-7 02	130	-6.7	92°19.557	30°06.067
							16TB-37-15	51.1	11.51					MB05-7 03	130	-6.89
							16TB-37-16	51.1	11.1					MB05-7 04	130	-6.98
							16TB-37-17	51.1	11.25					MB05-7 06	129	-6.74
							16TB-37-18	51.1	10.5					MB05-7 07	130	-20.65
							16TB-37-19	51.1	10.46					MB05-7 08	129	-6.34
							16TB-37-20	51.1	10.91					MB05-7 09	130	-6.22
							16TB-42-01	53	8.84	90°43	29°22			MB05-7 11	130	-6.02
							16TB-42-02	53	10.65					MB05-7 12	130	-5.64
							16TB-42-06	53	8.91					MB05-7 14	129	-6.01
							16TB-42-07	53	10.37					MB05-7 15	130	-5.79
							16TB-42-08	53	10.86					MB05-7 18	132	-5.7
							16TB-42-09	53	9.74					MB0901 01	213	-7.29	92°13.768	30°06.043
							16TB-42-10	53	11.47					MB0901 02	210	-8.51
							16TB-42-11	53	11.56					MB0901 03	210	-7.88
							16TB-42-12	53	11.03					MB0901 04	208	-7.82
							16TB-42-13	53	10.85					MB0901 05	211	-8.02
							16TB-42-14	53	11.11					MB0901 06	202	-17.08
							16TB-42-15	53	9.63					MB0901 07	201	-7.95
							16TB-42-16	53	10.68					MB0901 08	202	-14.43
							16TB-42-17	53	11.28					MB0901 09	209	-8.49
							16TB-42-18	53	9.59					MB0901 10	210	-7.49
							16TB-42-19	53	10.38					MB0901 11	203	-8.81
							16TB-42-20	53	10.87					MB0901 12	215	-6.75
							13DJ-03-02	57	7.4	87°33	29°23	15		MB0901 13	208	-7.44
							13DJ-03-03	57	7.7					MB0901 14	212	-7.36
							13DJ-03-04	54.8	8.3					MB0901 15	212	-6.44
							13DJ-03-06	56	8.2					MB0901 16	216	-7.02
							13DJ-03-07	56.7	8.6					MB0901 17	213	-14.06
							13DJ-03-08	58	7.6					MB0901 18	211	-8.17
							13DJ-03-09	58.5	7.8					JD12-1 02	193	-4.59	92°57.690	30°01.247
							13DJ-03-10	75.1	8.4					JD12-1 03	192	-3.35
							13DJ-03-11	74.5	6.4					JD12-1 05	193	-4.05
							13DJ-03-12	73.4	8.7					JD12-1 06	193	-3.87
							13DJ-03-13	57.7	8.9					JD12-1 08	194	-3.99
							13DJ-03-14	55.7	7.9					JD12-1 10	195	-3.19
							13DJ-03-15	76.4	7.7					JD12-1 11	193	-4.69
							13DJ-07-01	58.4	2.5	87°37	29°25.5			JD12-1 13	193	-3.18
							13DJ-07-02	59.4	-0.1					JD12-1 15	194	-3.2
							13DJ-07-03	59.5	3.9					JD12-1 17	193	-4.13
							13DJ-07-04	57.5	4.2					JD12-1 18	193	-3.19
							13DJ-07-06	56.5	5.7					JD08-1 01	180	-0.72	93°04.652	29°59.940
							13DJ-07-07	60.2	9.2					JD08-1 02	183	-0.84
							13DJ-07-08	57.9	6					JD08-1 03	184	-0.17
							13DJ-07-10	58	6.4					JD08-1 06	182	-0.16
							13DJ-07-12	55.3	5.3					JD08-1 10	184	-0.21
							13DJ-07-14	56.7	9.1					JD08-1 11	183.5	-0.24
							13DJ-07-15	57.4	14.4					JD08-1 12	183	-0.77
							13DJ-07-16	56.9	6.6					JD08-1 13	183	-0.94
							13DJ-07-17	57	7					JD08-1 14	182	-0.26
							13DJ-07-19	56.3	7.6					JD08-1 15	183	2.04
							15DJ-09-01	57.2	7.4	87°40.5	29°27			JD08-1 17	184	-1.15
							15DJ-09-02	56.9	8					JD08-1 18	182	-1.1
							15DJ-09-03	56.8	7.5					MB22-1 02	195	-0.06	91°54.358	29°59.083
							15DJ-09-04	56.7	8.1					MB22-1 03	194	-1.75
							15DJ-09-06	57	9					MB22-1 04	195	-0.62
							15DJ-09-07	56.5	9.3					MB22-1 05	196	-12.31
							15DJ-09-09	55.8	8.7					MB22-1 07	195	-22.02
							15DJ-09-10	57	10.1					MB22-1 06	195	-2.75
							15DJ-09-11	56.3	10.2					MB22-1 08	195	-1.44
							15DJ-09-12	55.8	6.2					MB22-1 10	195	-1.27
							15DJ-09-14	56.2	8.3					MB22-1 11	195	-0.46
							15DJ-09-15	57	7.7					MB22-1 14	194	-0.57
							15DJ-09-17	57.3	7.7					MB22-1 15	195	1.45
							15DJ-09-18	58.3	8.6					MB22-1 17	195	-1.3
							JR-11-8-1	45.4	3.4	Jiru		17		MB22-1 18	194	-2.89
							JR-11-8-2	46	2.6					LGR-01-1	112.9	0.2	83°51.7	31°07.99	2
							JR-11-8-3	46.4	4.1					LGR-01-2	112.9	-0.7
							JR-11-8-4	48	3.5					LGR-01-3	112.9	0.4
							JR-11-8-5	46.6	4.6					LGR-01-4	112.9	-0.2
							JR-11-8-6	45	7					LGR-01-5	112.9	-0.9
							JR-11-8-7	44.9	4.3					LGR-01-6	112.9	0.2
							JR-11-8-8	45	6.4					LGR-01-7	112.9	-0.9
							JR-11-8-9	46.6	6.5					LGR-01-8	112.9	-1.7
							JR-11-8-10	47	4.6					LGR-01-9	112.9	-0.2
							JR-11-8-11	47.7	4.5					LGR-01-10	112.9	1.6
							JR-11-8-12	47.2	7.1					LGR-01-11	112.9	0.9
							QL601-3001.1	17	7.2	91°36.0	29°35.4	36		LGR-01-12	112.9	1.2
							QL601-3001.2	18.8	6.5					LGR-01-13	112.9	0
							QL601-3001.3	18.6	6.7					LGR-01-14	112.9	-1.2
							QL601-3001.4	17.9	6.3					LGR-06-1	112.6	0.9	83°51.51	31°07.805
							QL601-3001.5	19.2	8					LGR-06-2	112.6	1
							QL601-3001.6	17.5	8					LGR-06-3	112.6	-0.1
							QL601-3001.7	18.1	8.1					LGR-06-4	112.6	2.3
							QL601-3001.8	17.7	8.5					LGR-06-5	112.6	-0.3
							QL601-3001.9	18.2	9.2					LGR-06-6	112.6	-0.5
							QL601-3001.10	16.8	7.9					LGR-06-7	112.6	1.2
							QL601-3001.11	23.4	8.3					LGR-06-8	112.6	1.5
							QL601-3001.12	17.5	9.9					LGR-06-9	112.6	0.5
							QL601-3001.13	17.7	8.1					LGR-06-10	112.6	2.7
							QL601-3001.14	17.7	9.4					LGR-06-11	112.6	1.6
							QL601-3001.15	17.7	8.6					LGR-06-12	112.6	1.9
							QL601-3001.16	17.7	7.2					LGR-06-13	112.6	1.6
							QL601-3001.17	17.7	7.1					LGR-06-14	112.6	2.9
							QL601-3001.18	17.7	6.8					LGR-06-15	112.6	1.3
							QL601-3001.19	17.7	7.9					LGR-05-1	90.5	0.8	83°51.68	31°07.99
							QL601-3001.20	17.7	6.2					LGR-05-2	90.5	-0.9
							DB19-1	34.6	11.1	90°49	29°30	37		LGR-05-3	90.5	-1.1
							DB19-2	49.4	4.1					LGR-05-4	90.5	1.4
							DB19-3	14.8	7.4					LGR-05-5	90.5	0.1
							DB19-4	14.8	4.2					LGR-05-6	90.5	2.5
							DB19-5	13.8	3.3					LGR-05-7	90.5	1
							DB19-6	13.8	7					LGR-05-8	90.5	2.9
							DB19-7	15.2	7.7					LGR-05-9	112.6	-3.7
							DB19-8	14.2	6.3					LGR-05-10	90.5	2.6
							DB19-9	14.7	6.4					LGR-05-11	90.5	0.8
							DB19-10	13	7.4					LGR-05-12	90.5	1.5
							DB19-11	33.3	3.5					LGR-05-13	90.5	0.9
							DB19-12	14.7	5.4					LGR-05-14	90.5	2.9
							XRX-1-1	182	14.46	88°45.5	29°21.9	38		LGR-05-15	90.5	1.5
							XRX-1-2	182	12.06					LGR-05-16	90.5	0.1
							XRX-1-3	182	15.18					QDX-0-1	55	-0.1	88°20	29°55	3
							XRX-1-4	182	15.31					QDX-0-2	55	-0.9
							XRX-1-5	182	13.6					QDX-0-3	55	0
							XRX-1-6	182	13.07					QDX-0-4	55	0.5
							XRX-1-7	182	13.63					QDX-0-5	55	-0.1
							XRX-1-8	182	15.35					QDX-0-6	55	0.5
							XRX-1-9	182	15.09					QDX-0-7	55	-1.5
							XRX-1-10	182	12.06					QDX-0-8	55	0.1
							XRX-1-11	182	15.11					QDX-0-9	55	-0.2
							XRX-1-12	182	14.25					QDX-0-10	55	-0.3
							XRX-1-13	182	15.49					QDX-0-11	55	0.2
							XRX-1-14	182	13.82					QDX-0-12	55	-1.2
							XRX-1-15	182	13.69					QDX-0-13	55	-0.6
							XRX-1-16	182	14.3					QDX-0-14	55	0.1
							XRX-1-17	182	11.47					QDX-0-15	55	-1.4
							XRX-1-18	182	14.55					QDX-0-16	55	-0.1
							XRX-1-19	182	14.44					QDX-03-1	14.1	-2.7	83°11.25	29°57	4
							XRX-1-20	182	14.19					QDX-03-2	14.1	-4.9
							T384-1	178	16.8	90°11.5	29°21.4	39		QDX-03-3	14.1	-4.1
							T384-2	178	15.3					QDX-03-4	14.1	-4.2
							T384-3	178	15.3					QDX-03-5	14.1	-5.3
							T384-4	178	14.5					QDX-03-6	14.1	-6.7
							T384-5	178	15.1					QDX-03-7	14.1	-5.4
							T384-6	178	16.6					QDX-03-8	14.1	-4.5
							T384-7	178	17.3					QDX-03-9	14.1	-4.9
							T384-8	178	14.1					QDX-03-10	14.1	-6.4
							T384-9	178	16.8					QDX-03-11	14.1	-3.5
							T384-11	178	15.8					QDX-03-12	14.1	-1.4
							T384-12	178	16					QDX-03-13	14.1	-3.8
							T384-13	178	16.9					QDX-03-14	14.1	-3.8
							T384-15	178	17.7					QDX-03-15	14.1	-5.5
							QL1.1	176.8	5.3	91°36.0	29°35.4	40		QDX-04-1	14	-1.1	83°11.35	29°57.2
							QL2.1	179.9	6.4					QDX-04-2	14	-1
							QL3.1	183.7	6.4					QDX-04-3	14	-1.3
							QL4.1	177.8	6.1					QDX-04-4	14	-6.7
							QL5.1	171	2.6					QDX-04-5	14	-0.1
							QL6.1	183.5	7.8					QDX-04-6	14	-1.6
							QL7.1	185.6	6.5					QDX-04-7	14	-1.8
							QL8.1	182.5	6.4					QDX-04-8	14	-0.4
							QL9.1	185.3	4.8					QDX-04-9	14	-0.2
							QL10.1	180.7	5.4					QDX-04-10	14	-0.1
							QL11.1	183.1	5.5					QDX-04-11	14	-0.3
							QL12.1	186.7	6.3					QDX-04-12	14	-2.2
							QL13.1	178.6	5.8					QDX-04-13	14	-0.9
							QL14.1	182.2	6.9					QDX-04-14	14	-0.5
							QL17.1	182.3	7					LX11-2-1-01	87	7.1			6
							QL18.1	182.3	8.2					LX11-2-1-02	91	4.3
							QL19.1	182.3	6.9					LX11-2-1-03	89	7.9
							QL20.1	182.3	7.1					LX11-2-1-04	86	10.2
							YB12-4-2 01	171.9	3.86	91°22.9	29°40.4	36		LX11-2-1-05	90	7.8
							YB12-4-2 02	171.9	7.9					LX11-2-1-06	91	5.8
							YB12-4-2 03	171.9	8.67					LX11-2-1-07	87	6.7
							YB12-4-2 04	171.9	5.19					LX11-2-1-08	87	7.2
							YB12-4-2 05	171.9	3.09					LX11-2-1-11	92	6.8
							YB12-4-2 06	171.9	6.67					LX11-2-1-12	85	7.5
							YB12-4-2 07	171.9	7.41					LX11-2-1-13	92	4.7
							YB12-4-2 09	171.9	6.94					LX11-2-1-15	89	5.9
							YB12-4-2 10	171.9	5.76					LX11-2-1-16	93	6.7
							YB12-4-2 11	171.9	4.87					LX11-2-1-17	91	8.7
							YB12-4-2 12	171.9	6.03					LX11-2-1-19	95	6.4
							YB12-4-2 13	171.9	7.34					LX11-2-1-21	90	7.1
							YB12-4-2 14	171.9	6.27					LX11-2-1-22	86	7
							YB12-4-2 15	171.9	6.07					LX11-3-1-01	91	8.6	80°52.48	32°31.5
							YB12-4-2 16	171.9	6.51					LX11-3-1-02	90	7.1
							YB1323-01	179.7	5.6	91°16.650	29°44.233	41		LX11-3-1-03	91	6.8
							YB1323-02	176.1	6.4					LX11-3-1-04	89	7.2
							YB1323-03	179.9	6.1					LX11-3-1-05	89	7.4
							YB1323-04	176.6	0.8					LX11-3-1-06	90	5.7
							YB1323-06	175.4	9.6					LX11-3-1-08	91	8.3
							YB1323-08	176	6.9					LX11-3-1-09	89	9.2
							YB1323-10	179.3	4.6					LX11-3-1-11	89	7.1
							YB1323-11	177.1	8.1					LX11-3-1-12	88	7.8
							YB1323-14	175	8.5					LX11-3-1-14	91	7.7
							YB1323-15	177.3	3.2					LX11-3-1-15	92	7.5
							YB1323-17	179.9	9.4					LX11-3-1-16	90	7
							YB1323-18	176.2	2.7					LX11-3-1-17	93	7.9
							YB1323-19	180.2	12					LX11-3-1-20	86	6.5
							YB1324-01	179.1	9.4	91°16.610	29°44.347			LX11-3-1-21	93	8.7
							YB1324-02	175.2	9					LX11-3-1-22	87	7.6
							YB1324-03	173.2	10.2					PM01-N1-01	91	7.6	80°51.94	32°30.3
							YB1324-05	177.7	11.6					PM01-N1-03	92	5.2
							YB1324-07	170.9	6.3					PM01-N1-04	90	6.4
							YB1324-09	169.4	7.9					PM01-N1-05	93	7.8
							YB1324-10	172.1	8.8					PM01-N1-06	95	7.6
							YB1324-11	175.5	8.3					PM01-N1-07	96	8
							YB1324-12	175.5	7					PM01-N1-08	92	8.1
							YB1324-13	174.1	8.7					PM01-N1-09	87	8.3
							YB1324-14	168.5	7.6					PM01-N1-10	88	9.9
							YB1324-16	174.6	11.4					PM01-N1-12	88	8.4
							YB1324-18	174.3	9					PM01-N1-13	87	7.7
							YB1324-20	176.6	8.2					PM01-N1-14	89	8
							YB1324-21	172.7	10.2					PM01-N1-15	91	6.3
							YB1324-22	179.5	7.7					PM01-N1-17	94	7.1
							YB1324-23	174.3	8.4					PM01-N1-19	88	6.5
							YB1324-24	173.4	8.5					PM01-N1-20	90	8.2
							ET023-01	18.1	9.5	91°40.8	29°36.6	42		PM01-N1-21	91	6.2
							ET023-02	18.7	8.8					LX2-1-1	87	10.4	80°52.40	32°30.9
							ET023-03	16.6	8.6					LX2-1-16	90	7.2
							ET023-04	17.3	8.1					LX2-1-18	94	8.8
							ET023-05	17.2	9.8					LX2-1-19	93	9
							ET023-06	16.6	7.9					LX2-1-2	88	9.3
							ET023-07	17.3	8.2					LX2-1-20	98	9.9
							ET023-08	17	10.3					LX2-1-21	93	8.6
							ET023-09	15.1	9.1					LX2-1-22	94	8.6
							ET023-10	16.4	9.3					LX2-1-4	95	7.9
							ET023-11.1	16	9.2					LX3-1-1	90	9.6	80°52.50	32°32.8
							ET023-11.2	16.3	9.8					LX3-1-11	92	10.4
							ET023-12.R	15.2	12.2					LX3-1-12	95	10.9
							T358-01	14.2	3.6	90°03.0	29°35.0	43		LX3-1-13	95	11.4
							T358-02	14.2	4.5					LX3-1-14	94	11.1
							T358-03	14.2	3.9					LX3-1-15	97	11.8
							T358-04	14.2	4.3					LX3-1-16	94	11.1
							T358-05	14.2	3.2					LX3-1-17	98	10.8
							T358-06	14.2	4.4					LX3-1-18	98	10.8
							T358-07	14.2	6.1					LX3-1-19	97	12
							T358-08	14.2	4					LX3-1-2	88	9.7
							T358-09	14.2	3.9					LX3-1-20	95	11.5
							T358-10	14.2	4.2					LX3-1-3	87	12
							T358-11	14.2	3.7					LX3-1-4	88	11
							T339-01	14.6	5.3	89°58.0	29°38.0			LX3-1-5	89	10.4
							T339-02	15.1	5.6					LX3-1-6	95	10.9
							T339-03	14.3	5.5					LX3-1-8	90	10.6
							T339-04	14.9	4.3					LX3-1-9	89	11.2
							T339-05	14.8	2.5					PM02-N7-02	88	7.1	80°58.1	32°31.5
							T339-06	15.1	5.3					PM02-N7-04	88	7.5
							T339-07	14.2	6.1					PM02-N7-05	88	8.5
							T339-08	14.4	3.2					PM02-N7-06	89	5.9
							T339-09	14.6	5.5					PM02-N7-07	88	7.1
							BR-17 01	13	5.4	89°55.0	29°38.0	44		PM02-N7-08	88	7.4
							BR-17 02	11	5.9					PM02-N7-09	88	9.5
							BR-17 03	13	2.7					PM02-N7-10	87	6.9
							BR-17 04	13	5.6					PM02-N7-11	87	5.9
							BR-17 05	15	4.9					PM02-N7-12	92	5.3
							BR-17 07	14	7.5					PM02-N7-13	89	8.3
							BR-17 08	13	6.6					PM02-N7-15	90	8.1
							BR-17 09	20	2.7					PM02-N7-16	88	8.2
							BR-17 10	15	2					PM02-N7-17	87	6.5
							BR-17 11	14	4.4					PM02-N7-18	87	7.8
							BR-17 12	15	5.1					PM02-N7-19	88	9.5
							BR-17 13	16	6.3					PM02-N7-22	89	8.8
							BR-17 14	17	4.7					PM05-N1-01	90	10.8	80°53.9	32°32.8
							BR-17 15	14	3.6					PM05-N1-02	87	7.9
							BR-17 16	15	6.3					PM05-N1-03	88	8.4
							BR-17 17	14	4.9					PM05-N1-04	91	7.9
							BR-17 18	14	2.9					PM05-N1-05	86	9
							BR-17 19	27	6.8					PM05-N1-06	90	6.5
							BR-17 20	12	6.8					PM05-N1-07	90	9.2
							BR-17 21	14	9.2					PM05-N1-08	91	9.7
							BR-17 22	16	5.6					PM05-N1-09	87	7.8
							BR-17 23	17	2.8					PM05-N1-10	88	7.5
							BR-17 24	14	1.8					PM05-N1-11	88	9.4
							1001-198.8 2.1	51.9	-3.9	87°28.495	29°39.67	18		PM05-N1-12	87	10.4
							1001-198.8 3.1	51.9	0.9					PM05-N1-13	92	10
							1001-198.8 4.1	51.9	-4					PM05-N1-14	88	9.4
							1001-198.8 5.1	51.9	-4.1					PM05-N1-15	87	7.4
							1001-198.8 6.1	51.9	-2.4					PM05-N1-16	89	9.2
							1001-198.8 8.1	51.9	-3.6					PM05-N1-17	88	9.4
							1001-198.8 9.1	51.9	-3.6					PM05-N1-18	87	8.4
							1001-198.8 10.1	51.9	-4.9					PM05-N1-19	87	8.6
							1001-198.8 11.1	51.9	-3.3					PM05-N1-20	87	10.9
							1001-198.8 12.1	51.9	-5.2					PM05-N1-21	89	9
							1001-198.8 13.1	51.9	-3.1					S16T33-1	66	5.2	93°03.75	29°54	10
							1001-198.8 14.1	51.9	-4.1					S16T33-2	66	2.4
							1001-198.8 15.1	51.9	-3.1					S16T33-3	66	1.9
							1001-198.8 18.1	51.9	-3.2					S16T33-4	66	1.4
							1001-198.8 19.1	51.9	-3.7					S16T33-5	66	1.3
							1001-198.8 20.1	51.9	-3.3					S16T42-1	68	3.5	92°57.5	29°52
							806-216 1.1	14.1	-3.9	87°28.475	29°39.67			S16T42-2	68	2.2
							806-216 2.1	14.1	-3.2					S16T42-3	68	1.7
							806-216 3.1	14.1	-5.4					S16T42-4	68	-3.3
							806-216 4.1	14.1	-5.4					S16T42-5	68	3.9
							806-216 5.1	14.1	-3.2					S16T89-1	87	2.5	92°18	30°02.5
							806-216 7.1	14.1	-5.2					S16T89-2	87	1.9
							806-216 8.1	14.1	-5.5					S16T89-3	87	1.7
							806-216 9.1	14.1	-1.6					S16T89-4	87	3.3
							806-216 10.1	14.1	-9.9					S16T89-5	87	1.5
							806-216 11.1	14.1	-2.6					JL02-04	86	1	87°18	31°27	11
							806-216 12.1	14.1	-0.5					JL02-08	85	2.7
							806-216 13.1	14.1	-2.8					JL02-09	83	1.4
							806-216 14.1	14.1	-3					JL02-10	82	1.6
							806-216 15.1	14.1	-1.8					JL02-11	87	1.8
							806-216 16.1	14.1	-4.4					JL02-12	87	4.1
							806-216 17.1	14.1	-4.4					JL02-16	82	4
							806-216 18.1	14.1	-1.4					JL02-20	87	2.1
							806-216 19.1	14.1	-3.9					JL02-21	86	2.5
							806-216 20.1	14.1	-3.4					JL02-24	88	2.8
							806-216 22.1	14.1	-3.3					11CQ05-6-01	114	-2.7	85°37	30°41	12
							806-292.7 3.1	14.1	-2.9	87°28.475	29°39.67			11CQ05-6-02	114	-4.1
							806-292.7 4.1	14.1	-3					11CQ05-6-03	114	1.1
							806-292.7 5.1	14.1	-3					11CQ05-6-04	114	0.3
							806-292.7 6.1	14.1	-3.1					11CQ05-6-05	114	1.8
							806-292.7 7.1	14.1	-3.6					11CQ05-6-06	114	-2.7
							806-292.7 8.1	14.1	-2.2					11CQ05-6-07	114	-2.4
							806-292.7 9.1	14.1	-3.8					11CQ05-6-08	114	-0.8
							806-292.7 11.1	14.1	-4.6					11CQ05-6-08	114	-0.8
							806-292.7 12.1	14.1	-3.5					11CQ05-6-08	114	-5
							806-292.7 16.1	14.1	0					11CQ05-6-09	114	-1.4
							806-292.7 17.1	14.1	-0.8					11CQ05-6-10	114	-2.9
							806-292.7 19.1	14.1	-2.3					11CQ05-6-11	114	-2.5
							806-292.7 20.1	14.1	0.2					11CQ05-6-12	114	-3
							2104-203.9 1.1	14	-1.5	87°28.15	29°39.15			11CQ05-6-13	114	-3.8
							2104-203.9 2.1	14	-1.1					11CQ05-6-14	114	-4.5
							2104-203.9 3.1	14	-1.5					11CQ05-6-15	114	3.7
							2104-203.9 6.1	14	-1.6					11CQ05-6-16	114	-1.6
							2104-203.9 7.1	14	0.7					11CQ05-6-17	114	-3.2
							2104-203.9 8.1	14	-1.5					11CQ05-6-18	114	-4
							2104-203.9 10.1	14	-0.2					11CQ05-1-01	113	0.6	85°37	30°41
							2104-203.9 12.1	14	-1.6					11CQ05-1-02	113	-1.4
							2104-203.9 13.1	14	-0.9					11CQ05-1-03	113	-0.9
							2104-203.9 15.1	14	-1.7					11CQ05-1-04	113	0
							2104-203.9 16.1	14	-1.7					11CQ05-1-05	113	-0.1
							2104-203.9 17.1	14	-0.6					11CQ05-1-06	113	-1.2
							2104-203.9 18.1	14	-1.9					11CQ05-1-07	113	-2.7
							2104-203.9 20.1	14	-1.9					11CQ05-1-08	113	0
							2104-203.9 21.1	14	0.7					11CQ05-1-09	113	-1.9
							2104-203.9 22.1	14	-1.3					11CQ05-1-10	113	1.2
							2104-203.9 24.1	14	-2.3					11CQ05-1-11	113	-2.3
							2104-203.9 25.1	14	-1.5					11CQ05-1-12	113	0
							ZN004-1.1	14.4	-3.3	87°28.475	29°39.30			11CQ05-1-13	113	-1.3
							ZN004-2.1	14.4	-2.9					11CQ05-1-14	113	-0.6
							ZN004-4.1	14.4	-2.4					11CQ05-1-15	113	-4.3
							ZN004-5.1	14.4	-2.1					11CQ05-1-16	113	-2.3
							ZN004-6.1	14.4	-6.1					11CQ05-1-18	113	-3.5
							ZN004-7.1	14.4	-3.7					11CQ05-1-17	113	-4.4
							ZN004-8.1	14.4	-4					ZK06-1.1	123	-12	92°42	30°13	13
							ZN004-12.1	14.4	-2.9					ZK06-2.1	125.9	-14.1
							ZN004-16.1	14.4	-3.6					ZK06-3.1	130.4	-17.8
							ZN004-18.1	14.4	-3.8					ZK06-4.1	130.3	-13.4
							ZN004-19.1	14.4	-2.2					ZK06-5.1	140.9	-13
							ZN004-20.1	14.4	-2					ZK06-6.1	127.4	-9.9
							ZN004-21.1	14.4	-0.4					ZK06-7.1	126.6	-16.1
							ZN004-22.1	14.4	-1.6					ZK06-8.1	129.3	-14
							ZN009-1.1	16.2	-2.7	87°28.9625	29°39.28			ZK06-9.1	132	-14.7
							ZN009-2.1	16.2	-3.2					ZK06-10.1	120	-14.2
							ZN009-4.1	16.2	-4					ZK06-11.1	126.1	-12.2
							ZN009-5.1	16.2	-3.2					ZK06-12.1	128.3	-15.4
							ZN009-8.1	16.2	-8.9					ZK309-1.1	131	-20.7	92°41.8	30°12.8
							ZN009-9.1	16.2	-4.1					ZK309-2.1	130	-16
							ZN009-11.1	16.2	-3.5					ZK309-3.1	123	-15.4
							ZN009-12.1	16.2	-3.8					ZK309-4.1	133	-18.7
							ZN009-14.1	16.2	-4.1					ZK309-5.1	133	-14.1
							ZN009-15.1	16.2	-3.8					ZK309-6.1	129	-18.2
							ZN009-16.1	16.2	-2.2					ZK309-7.1	132	-17
							ZN009-17.1	16.2	-4.5					ZK309-8.1	131	-15.9
							ZN009-18.1	16.2	-7.7					ZK309-9.1	127	-15
							ZN009-19.1	16.2	-4.7					ZK309-10.1	131	-15.8
							ZN009-20.1	16.2	-4.4					ZK309-11.1	132	-15.2
							ZN009-21.1	16.2	-4.3					ZK309-12.1	128	-15.8
							ZN009-22.1	16.2	-3.7					ZK309-13.1	128	-17.4
							ZN009-23.1	16.2	-3.9					PD06-1.1	65.4	−3.4	92°41.3	30°12.5
							JR11-12-01	18.4	7.5	88°52.7	29°39.15	22		PD06-2.1	67.8	−8.4
							JR11-12-02	16.6	1.2					PD06-3.1	67.7	0.1
							JR11-12-03	15.8	2.4					PD06-4.1	66	0.1
							JR11-12-04	16.5	4					PD06-5.1	64	0.4
							JR11-12-05	16.5	3.5					PD06-6.1	67	−0.9
							JR11-12-06	17	4					PD06-7.1	68.5	−9.8
							JR11-12-07	16.7	2.9					PD06-8.1	64.2	0.5
							JR11-12-08	14.8	3.4					PD06-9.1	68	−2.2
							JR11-12-09	16.2	2.7					PD06-10.1	67.7	−0.9
							JR11-12-10	16.4	3.6					PD06-11.1	66.6	−7.3
							JR11-12-11	33.1	0.4					PD06-12.1	66	−1.9
							JR11-12-12	16	3.5					PD06-13.1	67.3	−6.1
							JR11-12-14	16.1	3.5					PD06-14.1	66.4	−3.6
							JR11-12-15	16.3	3.6					PD06-15.1	70	−2.1
							JR11-12-16	14.4	3.2					PD06-16.1	65	−9.2
							JR11-12-18	17.5	1.7					PD06-17.1	66.8	−4.6
							JR11-12-19	16.1	2.5					PD06-18.1	64	−0.3
							JR11-12-20	16.2	3.3					PD06-19.1	66.1	−1.0
							JR11-12-21	17.8	3.6					PD06-20.1	65.5	−1.2
							JR11-12-22	16.4	3.4					PD06-21.1	69	−1.0
							JR11-06-02	15.7	5	88°52.2	29°38.5			PD06-22.1	65.8	2.4
							JR11-06-03	15.2	-1					PD06-23.1	66.2	2.5
							JR11-06-04	52.4	6.5					PD402-1.1	66.6	−0.8	92°42.3	30°12.5
							JR11-06-05	15.3	5.8					PD402-2.1	67	0.1
							JR11-06-06B	15.5	1.3					PD402-3.1	66.6	−2.2
							JR11-06-07	15.5	4.2					PD402-4.1	68	−0.9
							JR11-06-08	15.5	3.8					PD402-5.1	64.3	−3.6
							JR11-06-09	16.3	2.4					PD402-6.1	67.7	−1.3
							JR11-06-10	53.1	6.9					PD402-7.1	66.2	−11.5
							JR11-06-11	15.1	4.3					PD402-8.1	68	−2.3
							JR11-06-12	15.5	4					PD402-9.1	64.7	−5.0
							JR11-06-13	15.9	5.5					PD402-10.1	67	−8.2
							JR11-06-14	205	14.2					PD402-11.1	66.5	−6.0
							JR11-06-15	15.3	4.3					PD402-12.1	66.3	−2.8
							JR11-06-16	15.2	4.4					PD402-13.1	65	−5.4
							JR11-06-17	16.6	1.6					PD402-14.1	65.2	−1.9
							JR11-06-18	15.2	3.7					PD402-15.1	65.4	0.8
							JR11-06-19	15.7	3.2					PD402-16.1	64.9	0
							JR11-06-20	15.8	4.1					PD402-17.1	67.2	0.1
							JR11-06-21	19	4.7					PD402-18.1	67.5	−1.5
							08ND-8 02	97	10.3	91°48.55	29°18.1	25		PD402-19.1	67.1	1.1
							08ND-8 03	93	10					PD402-20.1	64.3	−3.1
							08ND-8 04	95	8.8					CQ0615 01	115.45	−5.6	85°05	30°56	14
							08ND-8 06	96	7.9					CQ0615 02	115.45	−7.4
							08ND-8 07	93	7.4					CQ0615 03	115.45	−4.7
							08ND-8 08	97	7.1					CQ0615 04	115.45	−5.3
							08ND-8 09	97	6.4					CQ0615 05	115.45	−7.9
							08ND-8 11	99	5.5					CQ0615 06	115.45	−7.5
							08ND-8 15	97	5.4					CQ0615 07	115.45	−7.1
							08ND-8 22	99	3.7					CQ0615 08	115.45	−5.6
							08ND-8 05	106	15.5					CQ0615 09	115.45	−7.0
							08ND-8 10	101	11.5					CQ0615 10	115.45	−6.1
							08ND-8 12	110	9.2					CQ0615 11	115.45	−7.6
							08ND-8 13	108	8.8					CQ0615 12	115.45	−8.1
							08ND-8 14	108	7.5					MY-21-1	13.2	-2.03	92°06.5	30°13.5	16
							08ND-8 16	100	6.6					MY-21-3	13.2	-0.05
							08ND-8 20	106	6.2					MY-21-4	13.2	1.83
							08ND-8 21	104	4.4					MY-21-5	13.2	-1.01
							09NDZ-21 02	91	15	91°47.9	29°18.1			MY-21-6	13.2	-0.86
							09NDZ-21 03	98	14.8					MY-21-7	13.2	-5.04
							09NDZ-21 04	98	14.5					MY-21-8	13.2	-0.41
							09NDZ-21 07	95	13.9					MY-21-9	13.2	-2.31
							09NDZ-21 08	96	13.9					MY-21-10	13.2	-0.56
							09NDZ-21 12	91	13.8					MY-21-11	13.2	0.72
							09NDZ-21 13	87	13.4					MY-21-13	13.2	2.23
							09NDZ-21 16	92	13.3					MY-21-14	13.2	-1.95
							09NDZ-21 17	94	13.1					MY-21-15	13.2	-1.77
							09NDZ-21 18	91	12.7					MY-21-17	13.2	-3.36
							09NDZ-21 20	93	11.8					MY-21-18	13.2	-5.47
							09NDZ-21 21	95	10.4					MY-21-19	13.2	-1.56
							09NDZ-21 22	95	8.6					MY-21-20	13.2	-0.89
							09nds-17 06	88	17					MY-21-21	13.2	-3.75
							09nds-17 08	101	16.5					MY-21-24	13.2	-1.98
							09nds-17 09	98	16.1					ZK474-861-1	55.7	-1.6	92°01	30°13.5	19
							09nds-17 10	88	15.3					ZK474-861-2	55.7	-1.34
							09nds-17 11	96	15.3					ZK474-861-3	55.7	-6.19
							09nds-17 13	83	13.6					ZK474-861-4	55.7	-2.65
							09nds-17 14	93	13.6					ZK474-861-5	55.7	-1.45
							09nds-17 15	89	13.3					ZK474-861-6	55.7	-0.58
							09nds-17 17	92	12.1					ZK474-861-7	55.7	-0.77
							09nds-17 18	87	11.6					ZK474-861-8	55.7	-1.49
							09nds-17 20	85	11.2					ZK474-861-9	55.7	-0.59
							09nds-17 22	90	11					ZK474-861-10	55.7	-1.57
							ND-15 01	57	11.5	91°48.9	29°19.8			ZK474-861-11	55.7	-1.86
							ND-15 02	53	11.4					ZK474-861-12	55.7	-2.57
							ND-15 04	59	11.4					ZK474-861-13	55.7	-3.4
							ND-15 05	55	11					ZK474-861-14	55.7	-2.38
							ND-15 07	58	10.7					ZK474-861-15	55.7	-2.19
							ND-15 08	54	10.7					ZK474-861-16	55.7	-2.11
							ND-15 09	57	10.5					ZK474-861-17	55.7	-1.98
							ND-15 10	56	10.4					ZK474-861-18	55.7	-0.72
							ND-15 12	57	10.3					ZK474-861-19	55.7	-3.06
							ND-15 14	58	10.2					ZK474-861-20	55.7	0.1
							ND-15 15	56	10.2					ZK474-861-21	55.7	0.15
							ND-15 17	53	10.1					ZK474-861-22	55.7	1.48
							ND-15 18	54	9.9					ZK474-861-23	55.7	-1.52
							ND-15 19	53	9.9					ZK474-861-24	55.7	1.06
							ND-15 20	57	9.7					ZK474-861-25	55.7	-0.63
							ND-15 22	55	9.6					ZK474-861-26	55.7	-0.69
							ND-15 23	58	9.4					YG309-438-1	135	-6.79	92°41.705	30°13	20
							ND-15 24	57	9.4					YG309-438-3	132	-5.65
							LBOW 03	52	12.3	91°48.4	29°18.15			YG309-438-6	134	-9.68
							LBOW 04	54	12					YG309-438-7	137	-6.55
							LBOW 07	54.4	11.3					YG309-438-11	136	-11.77
							LBOW 08	48	11.2					YG309-438-14	136	-8.35
							LBOW 09	55	11					YG309-438-15	134	-5.28
							LBOW 10	55	10.9					YG309-438-16	135	-9.27
							LBOW 11	46	10.5					YG309-438-17	129	-5.68
							LBOW 12	47	10.3					YG309-438-18	137	-8.05
							LBOW 14	51.5	9.2					YG309-438-20	138	-8.07
							LBOW 15	50	9.2					YG09-10-3	137	-14.9	92°42.45	30°13
							LBOW 16	55	8.9					YG09-10-4	127	-12.87
							LBOW 17	53	8.5					YG09-10-6	135	-11.99
							LBOW 18	51	8.3					YG09-10-7	126	-9.41
							LBOW 19	54	7.6					YG09-10-8	123	-15.32
							LBOW 20	51	7.5					YG09-10-9	137	-8.02
							ND-3 01	35	3.6	91°48.2	29°19.5			YG09-10-10	127	-13.25
							ND-3 04	37	3.1					YG09-10-12	136	-11.74
							ND-3 05	34	2.7					YG09-10-13	134	-10.28
							ND-3 06	34	2.6					YG09-10-14	127	-12.81
							ND-3 07	34.7	2.4					YG09-10-15	126	-11.5
							ND-3 09	31.8	2.4					YG09-10-16	127	-6.73
							ND-3 10	34.7	2.3					YG09-10-17	136	-11.88
							ND-3 11	31	2.2					YG09-10-18	133	-8.45
							ND-3 13	34.5	2.2					PD401-13-2	68	0.02	92°41.95	30°12.9
							ND-3 15	33	2.2					PD401-13-4	66.6	2.91
							ND-3 16	34	1.8					PD401-13-6	66.3	3.58
							ND-3 18	34	1.7					PD401-13-9	67	4
							ND-3 21	34	1.7					PD401-13-11	66	-0.48
							ND-3 22	33	1.6					PD401-13-12	68	2.19
							ND-3 23	35	0.6					PD401-13-14	65	0.61
							09NDZ-15 03	30.2	10.1	91°48.45	29°18.7			PD401-13-17	64.6	-4.7
							09NDZ-15 04	31	9.2					PD401-13-19	68.5	2.86
							09NDZ-15 05	30.2	9.1					YG09-15-1	63	0.69	92°41.01	30°12.85
							09NDZ-15 06	31.7	9.1					YG09-15-2	61	2.86
							09NDZ-15 09	32.5	9					YG09-15-3	60	3.83
							09NDZ-15 10	29.9	8.4					YG09-15-4	59	1.28
							09NDZ-15 11	30	7.9					YG09-15-5	58.1	-0.56
							09NDZ-15 12	28.7	7.8					YG09-15-6	61	2.58
							09NDZ-15 13	31.1	7.4					YG09-15-7	62	2.77
							09NDZ-15 15	33.3	7.2					YG09-15-8	61	0.37
							09NDZ-15 16	31	7.2					YG09-15-9	62	1.65
							09NDZ-15 18	30.7	7.2					YG09-15-10	60.2	3.1
							09NDZ-15 20	29.2	6.1					YG09-15-11	63	0.96
							09NDZ-15 21	28.4	4.5					YG09-15-12	64	-0.47
							T368-01	87.7	12.5	90°16	29°27.5	26		YG09-15-13	61	1.98
							T368-02	87.7	12					YG09-15-14	61	3.48
							T368-03	87.7	11.5					YG09-15-15	60	3.12
							T368-04	87.7	13.5					YG09-15-16	61.9	1.38
							T368-05	87.7	13					YG09-15-18	60	0.51
							T368-06	87.7	12.7					YG09-15-19	61	2.42
							T368-07	87.7	12.2					YG09-15-20	62	0.91
							T368-08	87.7	13.2					YG09-1-2	18.3	2.3	92°41.8	30°12.8
							T368-09	87.7	13.7					YG09-1-3	17.1	2.87
							T368-10	87.7	11.4					YG09-1-4	17.4	1.15
							T368-11	87.7	10.8					YG09-1-6	18	2.94
							T372-1	88.4	11.8	90°12	29°26			YG09-1-7	17.3	2.22
							T372-2	88.4	11.4					YG09-1-8	17.4	2.21
							T372-3	88.4	11.4					YG09-1-9	17.5	2.96
							T372-4	88.4	11.5					YG09-1-10	17.3	4.99
							T372-5	88.4	11.8					YG09-1-11	18	2.52
							T372-6	88.4	11.6					YG09-1-12	18.1	2.6
							T372-7	88.4	11.5					YG09-1-17	17.4	3.45
							T372-8	88.4	11.5					YG09-1-19	18	3.71
							T372-9	88.4	11.4					YG09-1-20	17.3	1.13
							T372-10	88.4	12.3					LQLYT-1-1	60.8	4.86	91°00	30°02	23
							T372-11	88.4	12.7					LQLYT-1-2	60.8	2.32
							T372-12	88.4	13					LQLYT-1-3	60.8	4.9
							T321-01	90.8	12.4	90°22.5	29°19.75			LQLYT-1-4	60.8	2.27
							T321-02	90.8	11.8					LQLYT-1-5	60.8	5.64
							T321-03	90.8	12.7					LQLYT-1-6	60.8	3.69
							T321-04	90.8	13.2					LQLYT-1-7	60.8	5.37
							T321-05	90.8	11.2					LQLYT-1-8	60.8	5.72
							T321-06	90.8	11.3					LQLYT-1-9	60.8	3.35
							T321-07	90.8	12.6					LQLYT-1-10	60.8	5.29
							T321-08	90.8	11.9					LQLYT-1-11	60.8	4.16
							T321-09	90.8	11.3					LQLYT-1-12	60.8	2.94
							T321-10	90.8	13.6					LQLYT-1-13	60.8	3
							T321-11	90.8	11.2					LQLYT-1-14	60.8	4.53
							T321-12	90.8	11.9					LQLYT-1-15	60.8	4.05
							PIII-2 (1)	46.1	7.7	90°36	29°35.05	29		LQLYT-1-16	60.8	2.97
							PIII-2 (2)	46.1	9.7					LQLYT-1-17	60.8	4.1
							PIII-2 (3)	46.1	8.9					LQLYT-1-18	60.8	4.16
							PIII-2 (4)	46.1	9.6					LQLYT-1-19	60.8	2.76
							PIII-2 (5)	46.1	7.5					CQ-2-01	117.7	-6.6	85°07.65	30°58.5	24
							PIII-2 (6)	46.1	6.8					CQ-2-02	117.7	-6.8
							PIII-2 (7)	46.1	8.1					CQ-2-03	117.7	-5.7
							PIII-2 (8)	46.1	5.8					CQ-2-04	117.7	-6.3
							PIII-2 (9)	46.1	3.9					CQ-2-05	117.7	-6.6
							PIII-2 (10)	46.1	6.7					CQ-2-06	117.7	-6.4
							PIII-2 (11)	46.1	10					CQ-2-07	117.7	-6.8
							PIII-2 (12)	46.1	8.4					CQ-2-08	117.7	-6.6
							PIII-2 (13)	46.1	6					CQ-2-09	117.7	-6.7
							PIII-2 (14)	46.1	8.7					CQ-2-10	117.7	-5.9
							PIII-2 (15)	46.1	8.6					CQ-2-11	117.7	-6.7
							PIII-2 (16)	46.1	8.5					CQ-2-12	117.7	-6.5
							D0182 (12)	47.4	11.1	90°32.5	29°31.200			CQ-2-13	117.7	-7.6
							D0182 (11)	47.4	6.8					CQ-2-14	117.7	-7.9
							D0182 (10)	47.4	8.1					CQ-2-15	117.7	-6.9
							D0182 (9)	47.4	5.1					CQ-2-16	117.7	-5.9
							D0182 (8)	47.4	8.3					CQ-2-17	117.7	-6.1
							D0182 (7)	47.4	9.9					CQ-2-19	117.7	-6.9
							D0182 (6)	47.4	7.8					CQ-2-20	117.7	-6.4
							D0182 (5)	47.4	7.8					CQ-2-21	117.7	-7.4
							D0182 (4)	47.4	7.7					CQ-9-01	115.5	-5.4	85°08.3	30°57.99
							D0182 (3)	47.4	9.2					CQ-9-02	115.5	-5.9
							D0182 (2)	47.4	7					CQ-9-03	115.5	-6.9
							D0182 (1)	47.4	7.8					CQ-9-04	115.5	-8.9
							D0175 (12)	48.2	4.6	90°34.1	29°34.5			CQ-9-05	115.5	-5.9
							D0175 (11)	48.2	6.8					CQ-9-06	115.5	-7.5
							D0175 (10)	48.2	6.9					CQ-9-07	115.5	-8.5
							D0175 (9)	48.2	7.4					CQ-9-08	115.5	-7.3
							D0175 (8)	48.2	11.4					CQ-9-09	115.5	-8.3
							D0175 (7)	48.2	6.6					CQ-9-10	115.5	-9.1
							D0175 (6)	48.2	4					CQ-9-11	115.5	-6.9
							D0175 (5)	48.2	3.6					CQ-9-12	115.5	-12
							D0175 (4)	48.2	7.7					CQ-9-13	115.5	-7.6
							D0175 (3)	48.2	6.7					CQ-9-14	115.5	-7.8
							D0175 (2)	48.2	4.7					CQ-9-15	115.5	-7.3
							D0175 (1)	48.2	9.3					CQ-9-16	115.5	-4.8
							08FW50 01	61.7	11.04	9111.04	2938.1	30		CQ-9-17	115.5	-7.7
							08FW50 02	61.7	10.41					CQ-9-18	115.5	-6.2
							08FW50 03	61.7	11.01					CQ-9-19	115.5	-7.9
							08FW50 04	61.7	11.09					CQ-9-20	115.5	-9.6
							08FW50 05	61.7	10.45					CQ-24-01	111.68	-5.1	85°01	31°03.8
							08FW50 06	61.7	10.49					CQ-24-02	111.68	-3.9
							08FW50 07	61.7	11.98					CQ-24-03	111.68	-2.8
							08FW50 08	61.7	12.25					CQ-24-04	111.68	-3.1
							08FW50 09	61.7	11					CQ-24-05	111.68	-3.4
							08FW50 10	61.7	10.96					CQ-24-06	111.68	-4.2
							08FW50 11	61.7	9.31					CQ-24-07	111.68	-4.8
							08FW50 12	61.7	9.6					CQ-24-08	111.68	-3.1
							08FW50 13	61.7	10.22					CQ-24-09	111.68	-3.2
							08FW50 14	61.7	11.25					CQ-24-10	111.68	-3.6
							08FW50 15	61.7	9.95					CQ-24-11	111.68	-2.9
							08FW50 16	61.7	11.24					CQ-24-12	111.68	-4.9
							08FW50 17	61.7	10.31					CQ-24-13	111.68	-1.9
							08FW50 18	61.7	10.02					CQ-24-14	111.68	-2.5
							08FW50 19	61.7	10.89					CQ-24-15	111.68	-4.6
							08FW50 20	61.7	9.92					CQ-24-16	111.68	-2.5
							08FW50 21	61.7	9.69					CQ-24-17	111.68	-4.5
							08FW50 22	61.7	9.81					CQ-24-18	111.68	-5
							08FW50 23	61.7	9.85					CQ-24-19	111.68	-4.4
							08FW50 24	61.7	10.66					CQ-24-20	111.68	-3.7
							08FW54 01	65.8	9.13	9159.1	2943.74			CQ-25-01	114.37	-3.9	85°02.6666	31°03.66
							08FW54 02	65.8	9.29					CQ-25-02	114.37	-2.8
							08FW54 03	65.8	11.61					CQ-25-03	114.37	-3.6
							08FW54 04	65.8	7.91					CQ-25-04	114.37	-2
							08FW54 05	65.8	7.94					CQ-25-05	114.37	-2.8
							08FW54 06	65.8	10.61					CQ-25-06	114.37	-4.9
							08FW54 07	65.8	8.81					CQ-25-07	114.37	-5.2
							08FW54 08	65.8	8.57					CQ-25-08	114.37	-4.7
							08FW54 09	65.8	7.35					CQ-25-09	114.37	-5.5
							08FW54 10	65.8	8.41					CQ-25-10	114.37	-4.8
							08FW54 11	65.8	11.73					CQ-25-11	114.37	-3.9
							08FW54 12	65.8	10.2					CQ-25-12	114.37	-5.1
							08FW54 13	65.8	8.61					CQ-25-13	114.37	-1.9
							08FW54 14	65.8	9.32					CQ-25-14	114.37	-3
							08FW54 15	65.8	10.6					CQ-25-15	114.37	-5.4
							08FW54 16	65.8	8.36					CQ-25-16	114.37	-5.8
							08FW54 17	65.8	8.95					CQ-25-17	114.37	-3.2
							08FW54 18	65.8	9.2					CQ-25-18	114.37	-3.2
							08FW54 19	65.8	8.9					CQ-25-19	114.37	-1.6
							08FW54 20	65.8	8.97					CQ-25-20	114.37	-3.4
							08FW54 21	65.8	8.25					YL-192-1	61.5	-5.04	92°41.6	30°13.3	27
							08FW54 22	65.8	8.48					YL-192-2	61.8	-6.93
							08FW55 01	66.9	7.68	9159.1	2943.74			YL-192-3	62.3	-4.98
							08FW55 02	66.9	7.63					YL-192-4	62.2	-13.9
							08FW55 03	66.9	10.55					YL-192-5	65.7	-7.38
							08FW55 04	66.9	9.58					YL-192-6	64.8	-2.89
							08FW55 05	66.9	7.34					YL-192-7	62.8	-5.97
							08FW55 06	66.9	7.86					YL-192-8	63.4	-11.5
							08FW55 07	66.9	8.11					YL-192-9	63.2	-3.33
							08FW55 08	66.9	8.36					YL-192-10	62.6	-1.28
							08FW55 09	66.9	7.24					YL-192-11	66	-8.81
							08FW55 10	66.9	8.08					YL-192-12	63.2	-2.32
							08FW55 11	66.9	7.01					YL-192-13	61.8	-4.41
							08FW55 12	66.9	5.79					YL-192-14	63.8	-5.24
							08FW55 13	66.9	7.38					YL-192-15	64.6	-11.3
							08FW55 14	66.9	8.16					YL-192-16	62	-10.9
							08FW55 15	66.9	7.03					YL-192-17	62.2	-2.66
							08FW55 16	66.9	7.11					MB14-4-1	83	-2.1	92°10	30°04	28
							08FW55 17	66.9	7.99					MB14-4-2	84	-3.4
							08FW55 18	66.9	10.14					MB14-4-3	84	-3
							08FW55 19	66.9	8.95					MB14-4-4	83	-0.3
							08FW55 20	66.9	7.96					MB14-4-5	83	-2.4
							08FW55 21	66.9	8.61					MB14-4-6	84	-3.6
							08FW55 22	66.9	8.47					MB14-4-7	84	-3.3
							08FW55 23	66.9	7.95					MB14-4-8	83	-4.4
							08FW55 24	66.9	9.04					MB14-4-9	84	-3.6
							08FW56 01	68.3	10.4	9212	2942.54			MB14-4-10	85	-2.3
							08FW56 02	68.3	10.79					MB14-4-11	84	-7.5
							08FW56 03	68.3	10.37					MB14-4-12	84	-2.8
							08FW56 04	68.3	8.85					MB14-4-13	84	-3.9
							08FW56 05	68.3	9.97					MB14-4-14	84	-2.4
							08FW56 06	68.3	11.61					MB14-4-15	83	-2.5
							08FW56 07	68.3	9.2					MB14-4-16	84	-2.8
							08FW56 08	68.3	10.88					MB14-4-17	84	-4
							08FW56 09	68.3	10.44					MB14-4-18	84	-3.9
							08FW56 10	68.3	8.31					SZ01-1-1	116	-6.8	88°55	30°45	31
							08FW56 11	68.3	9.49					SZ01-1-2	114	-4.4
							08FW56 12	68.3	11.18					SZ01-1-3	117	-5.4
							08FW56 13	68.3	9.58					SZ01-1-4	120	-5.3
							08FW56 14	68.3	9.99					SZ01-1-5	116	-8.2
							08FW56 15	68.3	10.22					SZ01-1-6	112	-6.3
							08FW56 16	68.3	9.27					SZ01-1-7	118	-5.7
							08FW56 17	68.3	5.85					SZ01-1-8	118	-5.4
							08FW56 18	68.3	9.25					SZ01-1-9	117	-4.8
							08FW56 19	68.3	9.67					SZ01-1-10	117	-4.7
							08FW66 01	67.4	7.67	9202.4	2942.96			SZ01-1-11	117	-4.8
							08FW66 02	67.4	7.17					SZ01-1-12	118	-4.7
							08FW66 03	67.4	6.03					DG01-1-1	117	3.5	88°55	31°20
							08FW66 04	67.4	7.35					DG01-1-2	115	0.9
							08FW66 05	67.4	7.44					DG01-1-3	118	4.6
							08FW66 06	67.4	7.73					DG01-1-4	115	1.3
							08FW66 07	67.4	8.24					DG01-1-5	117	-1.1
							08FW66 08	67.4	6.84					DG01-1-6	115	1.9
							08FW66 09	67.4	7.18					DG01-1-7	116	2
							08FW66 10	67.4	8.26					DG01-1-8	114	0.1
							08FW66 11	67.4	6.97					DG01-1-9	114	1
							08FW66 12	67.4	6.55					DG01-1-10	116	0.6
							08FW66 13	67.4	6.46					DG01-1-11	114	1.2
							08FW66 14	67.4	8.49					DG01-1-12	118	3.8
							08FW66 15	67.4	6.16					DG01-1-13	114	0.1
							08FW66 16	67.4	7.79					DG01-1-14	115	3.6
							08FW66 17	67.4	7.47					SRD08-5-01	54.7	1.96	92°41.6035	30°10.999	33
							08FW66 18	67.4	7.83					SRD08-5-02	64.8	5.66
							08FW66 19	67.4	7.01					SRD08-5-03	63.6	-0.33
							08FW66 20	67.4	5.49					SRD08-5-05	53.6	2.43
							08FW66 21	67.4	4.93					SRD08-5-06	65.1	4.43
							ML03-1 01	91	13.35	9352.2	2907.08			SRD08-5-08	65.1	8.82
							ML03-1 02	94	13.21					SRD08-5-10	57.6	1.47
							ML03-1 03	91	12.83					SRD08-5-11	58	2.23
							ML03-1 04	92	12.04					SRD08-5-12	56.5	2.61
							ML03-1 05	94	12.41					SRD08-5-13	55	2.47
							ML03-1 06	88	13.42					SRD08-5-14	57.9	3.29
							ML03-1 07	86	12.79					SRD08-5-15	54.6	5.17
							ML03-1 08	90	12.61					SRD08-5-18	65	2.06
							ML03-1 09	92	12.57					SRD08-10-01	53.2	2.88	92°41.802	30°12
							ML03-1 10	90	12.69					SRD08-10-02	58.8	4.4
							ML03-1 11	85	12.75					SRD08-10-03	54.6	0.56
							ML03-1 12	94	13.04					SRD08-10-04	65	1.4
							ML03-1 13	93	13.46					SRD08-10-05	53.1	3.24
							ML03-1 14	93	13.13					SRD08-10-06	53.7	2.31
							ML03-1 15	88	13.43					SRD08-10-07	65	5.72
							ML03-1 16	91	13.11					SRD08-10-08	52.3	2.44
							ML03-1 17	92	13.61					SRD08-10-09	52.5	1.2
							ML03-1 18	89	11.68					SRD08-10-10	51.8	1.3
							ML03-1 19	89	12.22					SRD08-10-11	53.8	0.24
							ML03-1 20	90	13.34					SRD08-10-12	52.6	0.06
							ML03-1 21	90	13.29					SRD08-10-13	59.3	1.12
							ML03-1 22	86	13.25					SRD08-10-14	54.1	0.21
							ML03-1 23	88	11.59					SRD08-10-15	64.7	2.58
							ML03-1 24	92	13.69					SRD08-10-16	65	2.6
							ML04-1 01	86	13.24	9350.22	2907.56			SRD08-10-17	51.4	3.69
							ML04-1 02	86	13.18					SRD08-10-18	52.8	-0.38
							ML04-1 03	91	13.14					SRD08-10-19	54.1	5.25
							ML04-1 04	85	12.9					SRD08-10-20	52.1	0.35
							ML04-1 05	89	12.83					SRD-6-01	51.9	1.09	92°41.3	30°11
							ML04-1 06	84	13.91					SRD-6-02	52.9	-0.05
							ML04-1 07	88	13.42					SRD-6-03	54	0.85
							ML04-1 08	86	12.51					SRD-6-05	51.2	-3.05
							ML04-1 09	89	13.94					SRD-6-06	50.9	1.87
							ML04-1 10	88	13.68					SRD-6-07	54.6	-2.79
							ML04-1 11	86	11.78					SRD-6-08	53	-3.34
							ML04-1 12	85	12.83					SRD-6-09	54.1	-3.99
							ML04-1 13	85	12.98					SRD-6-10	53.3	-0.95
							ML04-1 14	94	12.64					SRD-6-11	51	-1.29
							ML04-1 15	85	13.56					SRD-6-12	53	-4.57
							ML04-1 16	87	12.79					SRD-6-13	52.6	-0.58
							ML04-1 17	87	12.45					SRD-6-14	54	-4.12
							ML04-1 18	88	13.17					SRD-6-15	52.8	-1.83
							ML04-1 19	85	12.15					SRD-6-16	53.3	-2.91
							ML04-1 20	88	13.08					SRD-6-17	53.1	-0.04
							ML04-1 21	85	13.55					SRD-6-19	52.2	-0.8
							ML04-1 22	85	12.7					SRD-6-20	53.9	0.88
							ML04-1 23	88	12.01					0207-7-01	54	4.95	30°10.9945	92°41.285
							ML04-1 24	86	13.53					0207-7-02	52.3	0.21
							ML05-1 01	79	12.46	9345.96	29.0846			0207-7-03	52.3	-0.62
							ML05-1 02	83	11.94					0207-7-04	51.6	-0.9
							ML05-1 03	78	11.06					0207-7-05	55	-1.89
							ML05-1 04	83	10.36					0207-7-06	53.3	-1.29
							ML05-1 05	82	11.6					0207-7-07	52.4	-0.32
							ML05-1 06	78	10.47					0207-7-08	52	3.32
							ML05-1 07	84	10.62					0207-7-09	53.9	-1.7
							ML05-1 08	78	10.43					0207-7-10	52.7	1.8
							ML05-1 09	80	11.67					0207-7-11	51.3	-0.84
							ML05-1 10	75	11					0207-7-12	52.6	-0.2
							ML05-1 11	80	11.53					0207-7-13	52.8	-1.88
							ML05-1 12	75	12.51					0207-7-14	52.7	-1.67
							ML05-1 13	77	10.48					0207-7-15	54.8	-2.23
							ML05-1 14	82	11.54					0207-7-16	52.8	-2.11
							ML05-1 15	76	11.75					0207-7-17	51.7	-1.67
							ML05-1 16	79	10.68					0207-7-18	51.9	-1.35
							ML05-1 17	76	10.47					0207-7-19	51	-1.35
							ML05-1 18	76	12.44					0207-7-20	51.2	-1.5
							ML05-1 19	82	11.4					SRD-28-02	52.8	-3.48	30°11.25	92°41.635
							ML05-1 20	78	12.31					SRD-28-04	51	-1.99
							ML05-1 21	79	11.45					SRD-28-05	52.6	-3.17
							ML05-1 22	76	10.82					SRD-28-06	55	-2.02
							ML05-1 23	74	11.98					SRD-28-07	52.8	-0.28
							ML05-1 24	79	12.82					SRD-28-09	52.6	-3.45
							ML07-1 01	75	9	9331.08	2910.08			SRD-28-10	53	-1.89
							ML07-1 02	73	10.28					SRD-28-11	51.4	-2.13
							ML07-1 03	329	-8.49					SRD-28-13	53.6	-2.39
							ML07-1 04	368	-3.96					SRD-28-14	53.5	-1.49
							ML07-1 05	71	8.8					SRD-28-15	51	-1.77
							ML07-1 06	111	5.3					SRD-28-16	53.1	-1.51
							ML07-1 07	116	9.6					SRD-28-18	52.7	-3.42
							ML07-1 08	121	10.88					SRD-28-19	53.6	-0.87
							ML07-1 09	74	9.64					SRD-28-20	53.5	-0.91
							ML07-1 10	76	11.04					0905-225-01	52.6	-3.09	30°10.9	92°40.9
							ML07-1 11	74	10.64					0905-225-02	51.9	0.13
							ML07-1 12	72	9.74					0905-225-03	51.4	-1.99
							ML07-1 13	76	11.23					0905-225-04	51	-3.28
							ML07-1 14	115	10.35					0905-225-05	51	-2.72
							ML07-1 15	71	10.05					0905-225-06	52	1.89
							ML07-1 16	72	10.06					0905-225-07	53.1	0.09
							ML07-1 17	84	11.9					0905-225-08	53.1	-3.64
							ML07-1 19	73	9.96					0905-225-09	51	-3.36
							ML07-1 20	73	9.9					0905-225-10	51.7	-0.95
							ML07-1 21	75	10.66					0905-225-11	51.9	-2.26
							ML07-1 22	75	11.17					0905-225-12	51	-2.26
							ML07-1 23	75	10					0905-225-13	52.6	6.55
							ML07-1 24	72	10.29					0905-225-14	53.6	-3.05
							ML08-1 01	227	1.07	9327.96	2909.18			0905-225-15	57.2	-1.99
							ML08-1 02	76	7.94					0905-225-16	52.9	0.19
							ML08-1 03	103	7.88					0905-225-17	53	0.04
							ML08-1 04	75	9.02					0905-225-18	53.9	-1.97
							ML08-1 05	202	-2.34					0905-225-19	52.6	0.14
							ML08-1 06	123	6.79					0905-225-20	52.4	-1.98
							ML08-1 07	345	-4.77					0905-372-01	22.6	3.88	30°10.9	92°40.9
							ML08-1 08	75	8.88					0905-372-03	22.6	3.97
							ML08-1 09	95	9.02					0905-372-04	22.8	3.68
							ML08-1 11	73	8.89					0905-372-05	22.1	2.9
							ML08-1 12	121	2.73					0905-372-06	22.1	7.92
							ML08-1 13	75	7.87					0905-372-08	21.8	2.4
							ML08-1 14	104	0.56					0905-372-09	22.1	7.15
							ML08-1 15	186	1.64					0905-372-10	22.6	2.96
							ML08-1 16	247	-6.78					0905-372-13	21.8	5.74
							ML08-1 17	127	5.38					0905-372-14	22.6	4.4
							ML08-1 18	303	-9.21					0905-372-15	22.7	3.86
							ML08-1 19	118	7.88					0905-372-17	22.1	4.93
							ML08-1 20	75	8.71					0905-372-18	22.2	3.75
							ML08-1 21	73	9.05					0905-372-19	22.7	2.4
							ML08-1 22	76	5.42					0304-480-01	21.6	3.27	92°41.15	30°10.85
							ML08-1 23	330	-6.2					0304-480-02	21.1	5.15
							ML08-1 24	73	10.59					0304-480-03	21.2	3.38
							ML09-1 01	77	10.31	9322.86	2903.6			0304-480-04	21.2	4.47
							ML09-1 02	79	10.73					0304-480-05	20.7	2.01
							ML09-1 03	77	11.27					0304-480-07	21.5	4.83
							ML09-1 04	82	11.52					0304-480-08	21.8	3.46
							ML09-1 05	81	10.39					0304-480-09	21.1	4.99
							ML09-1 06	76	9.91					0304-480-10	21.6	3.14
							ML09-1 07	75	11.75					0304-480-11	21	3.76
							ML09-1 09	75	10.71					0304-480-12	20.6	3.56
							ML09-1 10	83	10.49					0304-480-14	20.6	5.48
							ML09-1 11	75	10.89					0304-480-15	20.7	2.39
							ML09-1 12	89	11.09					0304-480-16	21.2	1.32
							ML09-1 13	81	9.6					0304-480-17	21.2	3.39
							ML09-1 15	81	11.2					0304-480-18	21.2	5.04
							ML09-1 16	76	11.4					0304-480-19	21.8	2.96
							ML09-1 17	78	10.33					0304-480-20	21	1.2
							ML09-1 19	99	10.07					0704-155-02	19.4	4.8	92°40.9667	30°10.3667
							ML09-1 20	80	12.08					0704-155-03	18	1.67
							ML09-1 21	79	11.76					0704-155-04	18.1	5.34
							ML09-1 23	79	9.82					0704-155-07	18.1	3.89
							ML09-1 24	79	10.83					0704-155-08	22.1	1.81
							09FW08 01	66	9.47	9318.42	2937.44			0704-155-09	22.3	3.29
							09FW08 02	66	9.27					0704-155-10	18.5	5.09
							09FW08 03	66	9.79					0704-155-11	18.4	2.79
							09FW08 04	66	9.5					0704-155-12	18.7	1.88
							09FW08 05	70	8.74					0704-155-14	21.9	1.49
							09FW08 06	68	10.58					0704-155-15	22	-1.14
							09FW08 07	64	9.77					0704-155-16	21.7	2.22
							09FW08 08	66	10.38					0704-155-17	21.3	0.32
							09FW08 09	69	9.61					0704-155-18	22.1	0.66
							09FW08 10	65	9.02					BP07-01	14.9	2.8	bangpu		34
							09FW08 11	66	10.15					BP07-02	14.9	2.7
							09FW08 12	65	8.32					BP07-03	14.9	1.2
							09FW08 13	69	9.1					BP07-04	14.9	1.8
							09FW08 14	68	8.81					BP07-05	14.9	3.5
							09FW08 15	63	8.39					BP07-06	14.9	2.4
							09FW08 16	66	8.84					BP07-07	14.9	0.3
							09FW08 17	68	10.41					BP07-08	14.9	2.1
							09FW08 18	64	8.05					BP07-10	14.9	1.6
							09FW08 19	68	9.39					BP07-12	14.9	-0.1
							09FW08 20	66	8.88					BP07-13	14.9	2.7
							09FW08 21	69	8.29					BP07-14	14.9	0.7
							09FW08 22	62	9.18					BP07-15	14.9	-1.8
							09FW08 23	64	8.41					BP07-16	14.9	-1.2
							09FW08 24	65	9.57					BP07-17	14.9	2.5
							09FW09 01	63	8.38	9318.42	2937.44			BP07-18	14.9	3.8
							09FW09 02	68	8.75					BP07-19	14.9	1.4
							09FW09 03	64	8.76					BP07-20	14.9	4.8
							09FW09 04	68	9.17					BP07-21	14.9	1.7
							09FW09 05	67	9.76					BP07-23	14.9	3.8
							09FW09 06	67	8.27					BP07-24	14.9	3.2
							09FW09 07	68	8.76					BP17-01	13.9	5.21	Bangpu
							09FW09 08	67	9.65					BP17-03	13.9	1.45
							09FW09 09	66	9.51					BP17-04	13.9	3.35
							09FW09 10	63	7.38					BP17-07	13.9	3.5
							09FW09 11	67	8.02					BP17-10	13.9	3.75
							09FW09 12	69	9.11					BP17-12	13.9	2.95
							09FW09 13	67	9.42					BP17-13	13.9	2.43
							09FW09 14	68	8.97					BP17-15	13.9	5.59
							09FW09 15	68	7.77					BP17-16	13.9	4.77
							09FW09 16	62	7.81					BP17-19	13.9	-0.54
							09FW09 17	68	7.64					BP17-20	13.9	2.8
							09FW09 18	67	10.05					BP17-21	13.9	2.17
							09FW09 19	65	9.5					BP17-22	13.9	0.26
							09FW09 20	68	9.12					BP17-24	13.9	3.55
							09FW09 21	67	8.52					BP12-6-1-2	14.63	3.1	Bangpu		35
							09FW09 22	62	8.49					BP12-6-1-4	14.63	4.6
							09FW09 23	68	9.13					BP12-6-1-5	14.63	7.6
							09FW10 01	62	9.13	9318.42	2937.44			BP12-6-1-7	14.63	6.8
							09FW10 02	65	6.21					BP12-6-1-8	14.63	4.6
							09FW10 03	68	8.11					BP12-6-1-9	14.63	4.4
							09FW10 04	510	-27.77					BP12-6-1-10	14.63	6.6
							09FW10 05	69	8.37					BP12-6-1-11	14.63	5.4
							09FW10 06	67	8.2					BP12-6-1-12	14.63	5.3
							09FW10 07	65	8.51					BP12-6-1-13	14.63	8.7
							09FW10 08	70	8.26					BP12-6-1-15	14.63	7
							09FW10 09	68	7.3					BP12-6-1-16	14.63	5.7
							09FW10 10	64	7.23					BP12-6-1-18	14.63	3.6
							09FW10 11	65	8.37					BP12-6-1-19	14.63	2.2
							09FW10 12	66	7.35
							09FW10 13	65	7.93
							09FW10 14	67	9.45
							09FW10 15	64	6.39
							09FW10 16	69	8.12
							09FW10 17	65	10.99
							09FW10 18	64	8.27
							09FW10 19	68	8.16
							09FW10 20	65	6.64
							09FW10 21	69	7.66
							09FW10 22	67	6.75
							09FW10 23	65	7.4
							09FW10 24	67	8.18
							09FW11 01	63	8.15	9318.42	2937.44
							09FW11 02	63	6.19
							09FW11 03	64	7.56
							09FW11 04	69	9.95
							09FW11 05	174	5.65
							09FW11 06	126	3.66
							09FW11 07	63	5.85
							09FW11 09	62	8.99
							09FW11 10	64	5.84
							09FW11 11	66	8.19
							09FW11 12	61	7.81
							09FW11 13	62	8.79
							09FW11 14	65	8.02
							09FW11 15	63	7.06
							09FW11 16	64	7.19
							09FW11 17	353	-6.9
							09FW11 18	184	5.36
							09FW11 19	180	4.1
							09FW11 20	224	6.03
							09FW11 21	63	7.26
							09FW11 22	176	5.24
							09FW11 23	65	8.02
							09FW11 24	65	9.93
							09FW25 01	81	13.63	9358.08	2911.16
							09FW25 02	89	12.54
							09FW25 03	86	12.05
							09FW25 04	88	12
							09FW25 05	87	12.03
							09FW25 06	89	12.94
							09FW25 07	87	12.46
							09FW25 08	85	12.94
							09FW25 09	83	11.99
							09FW25 10	90	12.57
							09FW25 11	92	13.03
							09FW25 12	86	12.47
							09FW25 13	87	14.28
							09FW25 14	91	12.68
							09FW25 15	84	12.46
							09FW25 16	88	12.62
							09FW25 17	87	11.84
							09FW25 18	88	13.13
							09FW25 19	89	12.47
							09FW25 20	90	12.65
							09FW25 21	91	12.34
							09FW25 22	88	12.06
							09FW25 23	92	11.95
							09FW25 24	89	12.81
							09FW26 01	88	13.01	9355.98	2910.68
							09FW26 02	84	13.26
							09FW26 03	87	12.12
							09FW26 04	84	13.4
							09FW26 05	89	12.3
							09FW26 06	86	11.74
							09FW26 07	83	12.59
							09FW26 08	87	12.99
							09FW26 09	90	14.15
							09FW26 10	86	12.95
							09FW26 11	88	12.28
							09FW26 12	87	13.44
							09FW26 13	85	12.8
							09FW26 14	88	13.29
							09FW26 15	88	12.93
							09FW26 16	87	13.38
							09FW26 17	89	14.09
							09FW26 18	87	12.4
							09FW26 19	85	13.28
							09FW26 20	85	12.3
							09FW26 21	86	13.54
							09FW26 22	88	12.93
							09FW26 23	102	13.1
							09FW26 24	87	11.94
							09FW30 01	75	9.92	9312.24	2909.06
							09FW30 02	77	11.07
							09FW30 03	83	11.87
							09FW30 04	72	12.01
							09FW30 06	76	11.39
							09FW30 07	173	-4.27
							09FW30 08	121	1.76
							09FW30 09	78	9.25
							09FW30 10	74	9.27
							09FW30 11	209	8.2
							09FW30 12	75	11.24
							09FW30 13	121	9.36
							09FW30 14	356	-4.45
							09FW30 15	78	11.85
							09FW30 16	77	11.6
							09FW30 17	79	11.98
							09FW30 18	76	10.37
							09FW30 19	74	11.78
							09FW30 20	77	11.13
							09FW30 21	75	10.78
							09FW30 22	77	8.87
							09FW30 23	78	10.14
							09FW33 01	126	0.84	9310.68	2907.38
							09FW33 02	79	10.07
							09FW33 03	123	9.97
							09FW33 04	259	0.21
							09FW33 05	77	9.84
							09FW33 06	80	9.55
							09FW33 07	80	10.43
							09FW33 08	82	11.42
							09FW33 09	77	9.66
							09FW33 10	82	10.44
							09FW33 11	79	9.45
							09FW33 12	83	8.58
							09FW33 13	82	12.12
							09FW33 14	550	-7.83
							09FW33 15	81	10.84
							09FW33 16	76	10.29
							09FW33 17	85	8.15
							09FW33 18	102	4.72
							09FW33 19	152	5.23
							09FW33 20	99	9.9
							09FW33 21	81	11.84
							09FW33 22	82	10.65
							09FW33 23	256	-2.16
							09FW33 24	80	2.46
							09FW34 01	92	11.11	9307.68	2908.4
							09FW34 02	95	9.97
							09FW34 03	99	10.94
							09FW34 04	95	11.42
							09FW34 07	93	11.17
							09FW34 08	96	10.98
							09FW34 09	96	11.95
							09FW34 10	99	11.81
							09FW34 11	92	11.05
							09FW34 12	97	11.27
							09FW34 13	94	11.63
							09FW34 14	90	10.29
							09FW34 15	98	11.15
							09FW34 16	96	11.41
							09FW34 17	95	11.29
							09FW34 18	97	11.55
							09FW34 19	91	11.59
							09FW34 20	93	12.84
							09FW34 21	91	11.45
							09FW34 23	93	10.93
							09FW34 24	93	11.82
							09TB117-1 01	91.1	12.9	29°18.011	91°24.5	32
							09TB117-1 02	91.1	12
							09TB117-1 03	91.1	13.5
							09TB117-1 04	91.1	12.6
							09TB117-1 05	91.1	12.1
							09TB117-1 06	91.1	13.1
							09TB117-1 07	91.1	9.8
							09TB117-1 08	91.1	13.1
							09TB117-1 09	91.1	13.1
							09TB117-1 10	91.1	12
							09TB117-1 11	91.1	10.5
							09TB117-1 12	91.1	14.7
							09TB117-1 13	91.1	13.4
							09TB117-1 14	91.1	12.3
							09TB117-1 15	91.1	12.2
							09TB124 01	91.8	12.2	91°27.311	29°18.15
							09TB124 02	91.8	12.2
							09TB124 03	91.8	12.8
							09TB124 04	91.8	12.8
							09TB124 05	91.8	9.6
							09TB124 06	91.8	13.2
							09TB124 07	91.8	14
							09TB124 08	91.8	13
							09TB124 09	91.8	12.7
							09TB124 10	91.8	14
							09TB124 11	91.8	13.3
							09TB124 12	91.8	13.6
							09TB124 13	91.8	12.2
							09TB124 14	91.8	11.8
							09TB124 15	91.8	13.2
							07TB18 01	76.5	4.2	91°50.735	29°15.4
							07TB18 03	76.5	8.7
							07TB18 04	76.5	13.1
							07TB18 06	76.5	6.9
							07TB18 07	76.5	9.8
							07TB18 08	76.5	8.8
							07TB18 09	76.5	11.1
							07TB18 10	76.5	12.2
							07TB18 11	76.5	9.6
							07TB18 12	76.5	9
							07TB18 13	76.5	13
							07TB18 14	76.5	7.4
							07TB18 15	76.5	9.9
							07TB18 16	76.5	9.9
							07TB18 17	76.5	12
							07TB28a 01	61.5	11.6	91°24.915	29°21.315
							07TB28a 02	61.5	13.1
							07TB28a 03	61.5	11.1
							07TB28a 04	61.5	12.4
							07TB28a 05	61.5	12.1
							07TB28a 06	61.5	10.3
							07TB28a 07	61.5	11.1
							07TB28a 08	61.5	11.6
							07TB28a 09	61.5	10.2
							07TB28a 10	61.5	12.8
							07TB28a 11	61.5	12.3
							07TB28a 12	61.5	11.2
							07TB28b 01	61.7	13.2	91°24.915	29°21.315
							07TB28b 02	61.7	12.1
							07TB28b 03	61.7	13
							07TB28b 04	61.7	12.1
							07TB28b 05	61.7	13.3
							07TB28b 06	61.7	13.9
							07TB28b 07	61.7	12.7
							07TB28b 08	61.7	12.6
							07TB28b 09	61.7	10.6
							07TB28b 10	61.7	14.8
							07TB28b 11	61.7	12.2
							07TB25a 01	62	8.3	91°48.615	29°15.735
							07TB25a 02	62	7.5
							07TB25a 03	62	9.3
							07TB25a 04	62	6.2
							07TB25a 05	62	7.7
							07TB25a 06	62	3.5
							07TB25a 07	62	6.3
							07TB25a 08	62	7.2
							07TB25a 09	62	6.7
							07TB25a 10	62	8.8
							07TB25a 11	62	7.4
							07TB25a 12	62	7.7
							07TB25a 13	62	8.8
							07TB25a 14	62	7.6
							07TB25b 01	61.3	10.4	91°48.615	29°15.735
							07TB25b 02	61.3	9.8
							07TB25b 03	61.3	9.3
							07TB25b 04	61.3	6.4
							07TB25b 05	61.3	10.9
							07TB25b 06	61.3	10.4
							07TB25b 07	61.3	10.7
							07TB25b 08	61.3	13.4
							07TB25b 09	61.3	11
							07TB25b 10	61.3	9
							07TB25b 11	61.3	10.8
							07TB25b 12	61.3	10.9
							07TB25b 13	61.3	9.4
							07TB25b 14	61.3	10.2
							07TB25b 15	61.3	11
							07TB25b 16	61.3	11.3
							07TB25b 17	61.3	10.1
							07TB25b 18	61.3	10.4
							09TB128 01	47.9	10.4	91°33.99	29°18
							09TB128 02	47.9	12
							09TB128 03	47.9	11.3
							09TB128 04	47.9	10.6
							09TB128 05	47.9	11.9
							09TB128 06	47.9	9.9
							09TB128 07	47.9	11.5
							09TB128 08	47.9	11.3
							09TB128 09	47.9	11.5
							09TB128 10	47.9	10.3
							09TB128 11	47.9	10.8
							09TB128 12	47.9	11.1
							09TB128 13	47.9	9.7
							09TB128 14	47.9	10.5
							09TB128 15	47.9	10.4
1 Liu, J., Zheng, Y., Gao, S., Jiang, J., & Cao, H. (2019). Zircon U–Pb dating, geochemistry, and Sr–Nd–Pb–Hf isotopes of the subvolcanic intrusion from Beina Pb–Zn–(Ag) deposit in the southern Lhasa terrane, Tibet: Implications for petrogenesis and mineralization. Geological Journal, 54(4), 2064-2083.
2 Cao, H. W., Zhang, Y. H., Santosh, M., Li, G. M., Hollis, S. P., Zhang, L. K., ... & Duan, Z. M. (2019). Petrogenesis and metallogenic implications of Cretaceous magmatism in Central Lhasa, Tibetan Plateau: A case study from the Lunggar Fe skarn deposit and perspective review. Geological Journal, 54(4), 2323-2346.
3 Zhang, Y. H., Cao, H. W., Hollis, S. P., Tang, L., Xu, M., Jiang, J. S., ... & Wang, Y. S. (2019). Geochronology, geochemistry and Sr-Nd-Pb-Hf isotopes of the Early Paleogene gabbro and granite from Central Lhasa, southern Tibet: petrogenesis and tectonic implications. International Geology Review, 61(7), 868-894.
4 Zhang, Z., Li, G. M., Cao, H. W., Zhang, L. K., Huang, Y., Dong, S. L., ... & Liu, Y. Q. (2019). Miocene potassic and adakitic intrusions in eastern central Lhasa terrane, Tibet: Implications for origin and tectonic of postcollisional magmatism. Geological Journal.
5 Xie, F., Lang, X., Tang, J., Ma, D., & Zou, B. (2019). Late Cretaceous magmatic activity in the southern Lhasa terrane: insights from the Dazhuqu hornblende gabbro and the Xietongmen granite porphyry. International Geology Review, 61(13), 1642-1665.
6 Wang, Y., Tang, J., Wang, L., Li, S., Danzhen, W., Li, Z., ... & Gao, T. (2019). Magmatism and metallogenic mechanism of the Ga’erqiong and Galale Cu-Au deposits in the west central Lhasa subterrane, Tibet: Constraints from geochronology, geochemistry, and Sr-Nd-Pb-Hf isotopes. Ore Geology Reviews, 105, 616-635.
7 Zhang, L. L., Zhu, D. C., Wang, Q., Zhao, Z. D., Liu, D., & Xie, J. C. (2019). Late Cretaceous volcanic rocks in the Sangri area, southern Lhasa Terrane, Tibet: Evidence for oceanic ridge subduction. Lithos, 326, 144-157.
8 Huang, F., Li, M., Xu, J., Zeng, Y., Chen, J., Wang, B., ... & Zhang, Z. (2019). Geodynamic transition from subduction to extension: evidence from the geochronology and geochemistry of granitoids in the Sangsang area, southern Lhasa Terrane, Tibet. International Journal of Earth Sciences, 1-19.
9 Wang, R. Q., Qiu, J. S., Yu, S. B., Lin, L., & Xu, H. (2019). Magma mixing origin for the Quxu intrusive complex in southern Tibet: insights into the early Eocene magmatism and geodynamics of the southern Lhasa subterrane. Lithos, 328, 14-32.
10 Liu, J., Xie, C., Li, C., Fan, J., Wang, M., Wang, W., ... & Hao, Y. (2019). Origins and tectonic implications of Late Cretaceous adakite and primitive high-Mg andesite in the Songdo area, southern Lhasa subterrane, Tibet. Gondwana Research, 76, 185-203.
11 LIU, H., LI, G., HUANG, H., CAO, H., YUAN, Q., LI, Y., ... & YAN, G. (2018). Petrogenesis of Late Cretaceous Jiangla'angzong I‐Type Granite in Central Lhasa Terrane, Tibet, China: Constraints from Whole‐Rock Geochemistry, Zircon U‐Pb Geochronology, and Sr‐Nd‐Pb‐Hf Isotopes. Acta Geologica Sinica‐English Edition, 92(4), 1396-1414.
12 Wang, Q., Zhu, D. C., Liu, A. L., Cawood, P. A., Liu, S. A., Xia, Y., ... & Zhao, Z. D. (2018). Survival of the Lhasa Terrane during its collision with Asia due to crust-mantle coupling revealed by ca. 114 Ma intrusive rocks in western Tibet. Lithos, 304, 200-210.
13 Gao, Y. M., Lan, Z. W., Chen, Y. C., & Tang, J. X. (2017). Geochronological and geochemical constraints on the origin of Yaguila Cretaceous and Palaeogene ore‐bearing quartz porphyries, Central Lhasa Terrane, Tibet. Geological Journal, 52(1), 45-66.
14 Huang, Y., Zhao, Z., Zhu, D. C., Liu, Y., Liu, D., Zhou, Q., & Gao, S. (2017). The geochronologic and geochemical constraints on the Early Cretaceous subduction magmatism in the central Lhasa subterrane, Tibet. Geological Journal, 52, 463-475.
15 Huang, F., Xu, J., Zeng, Y., Chen, J., Wang, B., Yu, H., ... & Tan, R. (2017). Slab breakoff of the Neo‐Tethys Ocean in the Lhasa Terrane inferred from contemporaneous melting of the mantle and crust. Geochemistry, Geophysics, Geosystems, 18(11), 4074-4095.
16 Fu, Q., Xu, B., Zheng, Y., Yang, Z., Hou, Z., Huang, K., ... & Zhao, L. (2017). Two episodes of mineralization in the Mengya’a deposit and implications for the evolution and intensity of Pb–Zn–(Ag) mineralization in the Lhasa terrane, Tibet. Ore Geology Reviews, 90, 877-896.
17 Sun, X., Zheng, Y., Xu, J., Huang, L., Guo, F., & Gao, S. (2017). Metallogenesis and ore controls of Cenozoic porphyry Mo deposits in the Gangdese belt of southern Tibet. Ore Geology Reviews, 81, 996-1014.
18 HUANG, Y., LI, G., DING, J., DAI, J., YAN, G., DONG, S., & HUANG, H. (2017). Origin of the Newly Discovered Zhunuo Porphyry Cu-Mo-Au Deposit in the Western Part of the Gangdese Porphyry Copper Belt in the Southern Tibetan Plateau, SW China. Acta Geologica Sinica - English Edition, 91(1), 109–134. doi:10.1111/1755-6724.13066
19 Wang, L., Tang, J., Bagas, L., Wang, Y., Lin, X., Li, Z., & Li, Y. (2017). Early Eocene Longmala skarn Pb-Zn-Cu deposit in Tibet, China: Geochemistry, fluid inclusions, and HOS-Pb isotopic compositions. Ore Geology Reviews, 88, 99-115.
20 Zhao, J., Li, G., Evans, N. J., Qin, K., & Li, J. (2016). Petrogenesis of Paleocene-Eocene porphyry deposit-related granitic rocks in the Yaguila-Sharang ore district, central Lhasa terrane, Tibet. Journal of Asian Earth Sciences, 129, 38-53.
21 Huang, F., Xu, J. F., Chen, J. L., Wu, J. B., Zeng, Y. C., Xiong, Q. W., ... & Yu, H. X. (2016). Two Cenozoic tectonic events of N–S and E–W extension in the Lhasa Terrane: Evidence from geology and geochronology. Lithos, 245, 118-132.
22 Yang, Z., Hou, Z., Chang, Z., Li, Q., Liu, Y., Qu, H., ... & Xu, B. (2016). Cospatial Eocene and Miocene granitoids from the Jiru Cu deposit in Tibet: petrogenesis and implications for the formation of collisional and postcollisional porphyry Cu systems in continental collision zones. Lithos, 245, 243-257.
23 Wang, L., Cheng, W., Tang, J., Kang, H., Zhang, Y., & Li, Z. (2016). U–Pb geochronology, geochemistry, and H–O–S–Pb isotopic compositions of the Leqingla and Xin'gaguo skarn Pb–Zn polymetallic deposits, Tibet, China. Journal of Asian Earth Sciences, 115, 80-96.
24 Hua, Z., Jiansheng, Q., Sibin, Y., & Ruiqiang, W. (2016). Geochronology and geochemistry of volcanic rocks from Coqen district of Tibet and their implications for petrogenesis. Acta Geologica Sinica, 90(11), 3173-3191.
25 Chen, L., Qin, K. Z., Li, G. M., Li, J. X., Xiao, B., Zhao, J. X., & Fan, X. (2015). Zircon U–Pb ages, geochemistry, and Sr–Nd–Pb–Hf isotopes of the Nuri intrusive rocks in the Gangdese area, southern Tibet: Constraints on timing, petrogenesis, and tectonic transformation. Lithos, 212, 379-396.
26 Xu, W. C., Zhang, H. F., Luo, B. J., Guo, L., & Yang, H. (2015). Adakite-like geochemical signature produced by amphibole-dominated fractionation of arc magmas: an example from the Late Cretaceous magmatism in Gangdese belt, south Tibet. Lithos, 232, 197-210.
27 Zheng, Y., Fu, Q., Hou, Z., Yang, Z., Huang, K., Wu, C., & Sun, Q. (2015). Metallogeny of the northeastern Gangdese Pb–Zn–Ag–Fe–Mo–W polymetallic belt in the Lhasa terrane, southern Tibet. Ore Geology Reviews, 70, 510-532.
28 Meng, F. Y., Zhao, Z., Zhu, D. C., Mo, X., Guan, Q., Huang, Y., ... & Zhang, Z. (2014). Late Cretaceous magmatism in Mamba area, central Lhasa subterrane: products of back-arc extension of Neo-Tethyan Ocean?. Gondwana Research, 26(2), 505-520.
29 Ma, L., Wang, B. D., Jiang, Z. Q., Wang, Q., Li, Z. X., Wyman, D. A., ... & Guo, H. F. (2014). Petrogenesis of the Early Eocene adakitic rocks in the Napuri area, southern Lhasa: partial melting of thickened lower crust during slab break-off and implications for crustal thickening in southern Tibet. Lithos, 196, 321-338.
30 Ji, W. Q., Wu, F. Y., Chung, S. L., & Liu, C. Z. (2014). The Gangdese magmatic constraints on a latest Cretaceous lithospheric delamination of the Lhasa terrane, southern Tibet. Lithos, 210, 168-180.
31 Chen, Y., Zhu, D. C., Zhao, Z. D., Meng, F. Y., Wang, Q., Santosh, M., ... & Mo, X. X. (2014). Slab breakoff triggered ca. 113 Ma magmatism around Xainza area of the Lhasa Terrane, Tibet. Gondwana Research, 26(2), 449-463.
32 Jiang, Z. Q., Wang, Q., Wyman, D. A., Li, Z. X., Yang, J. H., Shi, X. B., ... & Guo, H. F. (2014). Transition from oceanic to continental lithosphere subduction in southern Tibet: Evidence from the Late Cretaceous–Early Oligocene (~ 91–30 Ma) intrusive rocks in the Chanang–Zedong area, southern Gangdese. Lithos, 196, 213-231.
33 Zhao, J.X., Qin, K.Z., Li, G.M., Li, J.X., Xiao, B., Chen, L., Liu, Y., 2014. Collision-related genesis
of the Sharang porphyry molybdenum deposit, Tibet: evidence from zircon U–Pb
ages, Re–Os ages and Lu–Hf isotopes. Ore Geol. Rev. 56, 312–326.
34 Hu, Y.B., Liu, J.Q., Hu, J.R., Ding, X., Sun, W.D., Liu, Y., Ling, M.X., 2015. Geochemical studies
on ore-bearing rocks in Bangpu porphyry Mo(Cu) deposit, Tibet: implications on the
magma source and metallogenic mechanism. Acta Petrol. Sin. 31, 2038–2052 (in Chinese with English abstract).
35 Zhao, X.Y., Yang, Z.M., Zheng, Y.C., Liu, Y., Tian, S.H., Fu, Q., 2015a. Geology and genesis of
the post-collisional porphyry–skarn deposit at Bangpu, Tibet. Ore Geol. Rev. 70,
486–509.
36 Hou, Z.Q., Yang, Z.M., Lu, Y.J., Kemp, A., Zheng, Y.C., Li, Q.Y., Tang, J.X., Yang, Z.S., Duan, L.F.,
2015. A genetic linkage between subduction-and collision-related porphyry Cu deposits in continental collision zones. Geology 43, 247–250.
37 Wu, S., Zheng, Y.Y., Sun, X., Liu, S.A., Geng, R.R., You, Z.M., Ouyang, H.T., Lei, D., Zhao, Z.Y.,
2014a. Origin of the Miocene porphyries and their mafic microgranular enclaves from
Dabu porphyry Cu–Mo deposit, southern Tibet: implications for magma mixing/mingling and mineralization. Int. Geol. Rev. 56, 571–595.
38 Guo, L., Liu, Y., Liu, S., Cawood, P. A., Wang, Z., & Liu, H. (2013). Petrogenesis of Early to Middle Jurassic granitoid rocks from the Gangdese belt, Southern Tibet: Implications for early history of the Neo-Tethys. Lithos, 179, 320-333.
39 Zhang, H. F., Xu, W. C., Guo, J. Q., Zong, K. Q., Cai, H. M., & Yuan, H. L. (2007). Zircon U-Pb and Hf isotopic composition of deformed granite in the southern margin of the Gangdese belt, Tibet: Evidence for Early Jurassic subduction of Neo-Tethyan oceanic slab. Acta Petrologica Sinica, 23(6), 1347-1353.
40 Zhiming, Y., Zengqian, H., Yingfei, J., Hongrui, Z., & Yucai, S. (2011). Sr-Nd-Pb and zircon Hf isotopic constraints on petrogenesis of the Late Jurassic granitic porphyry at Qulong, Tibet. Acta Petrologica Sinica, 27(7), 2003-2010.
41 Wei et al., 2014 The geochronology, geochemistry
and petrogenesis of the volcanic rocks of Yeba
Formation, southern Tibet [unpublished Ph.D.
thesis]: Beijing, China University of Geosciences, 66 p.
42 Chung, S.-L., Chu, M.-F., Ji, J.Q., O’Reilly, S.Y.,
Pearson, N.J., Liu, D.Y., Lee, T.-Y., and Lo,
C.-H., 2009, The nature and timing of crustal
thickening in Southern Tibet: Geochemical
and zircon Hf isotopic constraints from postcollisional adakites: Tectonophysics, v. 477,
p. 36–48, doi:10.1016/j.tecto.2009.08.008.
43 Xu, W. C., Zhang, H. F., Guo, L., & Yuan, H. L. (2010). Miocene high Sr/Y magmatism, south Tibet: product of partial melting of subducted Indian continental crust and its tectonic implication. Lithos, 114(3-4), 293-306.
44 Li, J.X., Qin, K.Z., Li, G.M., Xiao, B., Chen, L., and
Zhao, J.X., 2011, Post-collisional ore-bearing
adakitic porphyries from Gangdese porphyry
copper belt, southern Tibet: Melting of thickened juvenile arc lower crust: Lithos, v. 126,
p. 265–277, doi:10.1016/j.lithos.2011.07.018.
45 Zhu, D. C., Zhao, Z. D., Niu, Y., Mo, X. X., Chung, S. L., Hou, Z. Q., ... & Wu, F. Y. (2011). The Lhasa Terrane: record of a microcontinent and its histories of drift and growth. Earth and Planetary Science Letters, 301(1-2), 241-255.
